# Supplementary material for: Single-nucleus RNA sequencing and deep tissue proteomics reveal distinct tumour microenvironment in stage-I and II cervical cancer
Source: J Exp Clin Cancer Res. 2023 Jan 23;42:28. doi: 10.1186/s13046-023-02598-0 (PMC9869594; doi:10.1186/s13046-023-02598-0)
Supplement: Supplementary file 2 — Additional file 2. Supplementary tables [file 13046_2023_2598_MOESM2_ESM.xlsx]

## Sheet: Table S1
Patient ID	Age	HPV	Stage	Histology	LVSI	Parametrial involvement	Resection margin involvement	Classification	Sample label		Cluster	CCI	CCII			Cluster	CCI-1	CCI-2	CCI-3	CCI-4	CCII-1	CCII-2	CCII-3			Cluster	Cells number	Median Genes per Cell	Median UMI Counts per Cell
1	51	35	IB3	Squamous	positive	negative	negative	CCI	CCI-1		Total	42928 (100%)	29200 (100%)			Total	10006 (100%)	10442 (100%)	10546 (100%)	11934 (100%)	5175 (100%)	14380 (100%)	9645 (100%)			0	13936	2610	5283
2	55	16	IB3	Squamous	positive	negative	negative	CCI	CCI-2		0	6710 (15.63%)	7226 (24.75%)			0	81 (0.81%)	44 (0.42%)	99 (0.94%)	6486 (54.35%)	82 (1.58%)	187 (1.3%)	6957 (72.13%)			1	9212	943	1252
3	35	16	CINIII					CCI	CCI-3		1	5495 (12.8%)	3717 (12.73%)			1	1903 (19.02%)	1132 (10.84%)	1723 (16.34%)	737 (6.18%)	1822 (35.21%)	1325 (9.21%)	570 (5.91%)			2	8663	2097	3851
4	49	16	IB3	Squamous	negative	negative	negative	CCI	CCI-4		2	6243 (14.54%)	2420 (8.29%)			2	2837 (28.35%)	1114 (10.67%)	1307 (12.39%)	985 (8.25%)	1224 (23.65%)	781 (5.43%)	415 (4.3%)			3	7716	1888.5	3429.5
5	67	52	IIA2	Squamous	negative	negative	negative	CCII	CCII-1		3	3662 (8.53%)	4054 (13.88%)			3	1187 (11.86%)	669 (6.41%)	1678 (15.91%)	128 (1.07%)	304 (5.87%)	3013 (20.95%)	737 (7.64%)			4	7435	1033	1440
6	47	16	IIA2	Squamous	positive	negative	positive	CCII	CCII-2		4	3684 (8.58%)	3751 (12.85%)			4	265 (2.65%)	1847 (17.69%)	763 (7.23%)	809 (6.78%)	261 (5.04%)	3439 (23.92%)	51 (0.53%)			5	6224	2669.5	4917.5
7	57	35	IIA2	Squamous	negative	negative	negative	CCII	CCII-3		5	5311 (12.37%)	913 (3.13%)			5	1106 (11.05%)	1858 (17.79%)	1443 (13.68%)	904 (7.57%)	484 (9.35%)	305 (2.12%)	124 (1.29%)			6	3927	1778	3021
											6	2277 (5.3%)	1650 (5.65%)			6	271 (2.71%)	548 (5.25%)	1113 (10.55%)	345 (2.89%)	81 (1.57%)	1534 (10.67%)	35 (0.36%)			7	3433	3096	6053
											7	2798 (6.52%)	635 (2.17%)			7	762 (7.62%)	969 (9.28%)	496 (4.7%)	571 (4.78%)	211 (4.08%)	187 (1.3%)	237 (2.46%)			8	2195	3073	6035
											8	1779 (4.14%)	416 (1.42%)			8	587 (5.87%)	435 (4.17%)	332 (3.15%)	425 (3.56%)	223 (4.31%)	83 (0.58%)	110 (1.14%)			9	1652	1273	2081
											9	625 (1.46%)	1027 (3.52%)			9	115 (1.15%)	333 (3.19%)	136 (1.29%)	41 (0.34%)	26 (0.5%)	987 (6.86%)	14 (0.15%)			10	1479	1196	1758
											10	954 (2.22%)	525 (1.8%)			10	92 (0.92%)	456 (4.37%)	278 (2.64%)	128 (1.07%)	17 (0.33%)	503 (3.5%)	5 (0.05%)			11	1325	1371	2047
											11	1081 (2.52%)	244 (0.84%)			11	185 (1.85%)	407 (3.9%)	309 (2.93%)	180 (1.51%)	59 (1.14%)	175 (1.22%)	10 (0.1%)			12	1087	1945	3431
											12	529 (1.23%)	558 (1.91%)			12	249 (2.49%)	84 (0.8%)	190 (1.8%)	6 (0.05%)	33 (0.64%)	424 (2.95%)	101 (1.05%)			13	1057	770	1054
											13	632 (1.47%)	425 (1.46%)			13	176 (1.76%)	74 (0.71%)	357 (3.39%)	25 (0.21%)	8 (0.15%)	228 (1.59%)	189 (1.96%)			14	1000	1159.5	1670.5
											14	464 (1.08%)	536 (1.84%)			14	8 (0.08%)	300 (2.87%)	43 (0.41%)	113 (0.95%)	9 (0.17%)	521 (3.62%)	6 (0.06%)			15	742	1410	2262.5
											15	346 (0.81%)	396 (1.36%)			15	131 (1.31%)	73 (0.7%)	136 (1.29%)	6 (0.05%)	7 (0.14%)	322 (2.24%)	67 (0.69%)			16	335	1502	2623
											16	153 (0.36%)	182 (0.62%)			16	24 (0.24%)	31 (0.3%)	78 (0.74%)	20 (0.17%)	6 (0.12%)	174 (1.21%)	2 (0.02%)			17	303	636	776
											17	6 (0.01%)	297 (1.02%)			17	4 (0.04%)	2 (0.02%)	0 (0%)	0 (0%)	295 (5.7%)	2 (0.01%)	0 (0%)			18	156	2155.5	3685
											18	45 (0.1%)	111 (0.38%)			18	8 (0.08%)	21 (0.2%)	4 (0.04%)	12 (0.1%)	0 (0%)	98 (0.68%)	13 (0.13%)			19	97	1090	1498
											19	24 (0.06%)	73 (0.25%)			19	8 (0.08%)	6 (0.06%)	5 (0.05%)	5 (0.04%)	23 (0.44%)	48 (0.33%)	2 (0.02%)			20	87	1088	1507
											20	63 (0.15%)	24 (0.08%)			20	7 (0.07%)	15 (0.14%)	34 (0.32%)	7 (0.06%)	0 (0%)	24 (0.17%)	0 (0%)			21	67	1932	3375
											21	47 (0.11%)	20 (0.07%)			21	0 (0%)	24 (0.23%)	22 (0.21%)	1 (0.01%)	0 (0%)	20 (0.14%)	0 (0%)

## Sheet: Table S2
Target_Cluster	Gene ID	Gene Name	Target_Cluster_mean	Other_Cluster_mean	Log2FC	Pvalue	Qvalue	Description	KEGG_A_class	KEGG_B_class	Pathway	K_ID	GO Component	GO Function	GO Process
0	ENSG00000223392	CLDN10-AS1	3.30661	0.0722961	5.51529	0	0	CLDN10 antisense RNA 1 [Source:HGNC Symbol;Acc:HGNC:39907]	-	-	-	-	-	-	-
0	ENSG00000248515	AC024230.1	17.5219	0.391197	5.48512	0	0	novel transcript	-	-	-	-	-	-	-
0	ENSG00000187889	FYB2	1.6127	0.0390552	5.36782	0	0	FYN binding protein 2 [Source:HGNC Symbol;Acc:HGNC:27295]	-	-	-	-	GO:0001772//immunological synapse;GO:0005886//plasma membrane;GO:0016020//membrane;GO:0045121//membrane raft	GO:0005515//protein binding	GO:0007229//integrin-mediated signaling pathway;GO:0033627//cell adhesion mediated by integrin;GO:0050852//T cell receptor signaling pathway;GO:0072659//protein localization to plasma membrane
0	ENSG00000153930	ANKFN1	12.4746	0.326317	5.25657	0	0	ankyrin repeat and fibronectin type III domain containing 1 [Source:HGNC Symbol;Acc:HGNC:26766]	-	-	-	-	-	GO:0005515//protein binding	-
0	ENSG00000103460	TOX3	2.82115	0.074691	5.2392	0	0	TOX high mobility group box family member 3 [Source:HGNC Symbol;Acc:HGNC:11972]	-	-	-	-	GO:0005634//nucleus	GO:0000981//DNA-binding transcription factor activity, RNA polymerase II-specific;GO:0003677//DNA binding;GO:0003682//chromatin binding;GO:0005515//protein binding;GO:0034056//estrogen response element binding;GO:0042803//protein homodimerization activity;GO:0051219//phosphoprotein binding	GO:0006357//regulation of transcription by RNA polymerase II;GO:0006915//apoptotic process;GO:0042981//regulation of apoptotic process;GO:0043524//negative regulation of neuron apoptotic process;GO:0045893//positive regulation of transcription, DNA-templated
0	ENSG00000205038	PKHD1L1	4.3857	0.11659	5.2333	0	0	PKHD1 like 1 [Source:HGNC Symbol;Acc:HGNC:20313]	-	-	-	-	GO:0005615//extracellular space;GO:0005829//cytosol;GO:0005929//cilium;GO:0016020//membrane;GO:0016021//integral component of membrane	GO:0038023//signaling receptor activity	GO:0006955//immune response
0	ENSG00000007062	PROM1	4.30163	0.117456	5.19469	0	0	prominin 1 [Source:HGNC Symbol;Acc:HGNC:9454]	Human Diseases	Cancers	ko05202//Transcriptional misregulation in cancers	K06532	GO:0001750//photoreceptor outer segment;GO:0005615//extracellular space;GO:0005783//endoplasmic reticulum;GO:0005793//endoplasmic reticulum-Golgi intermediate compartment;GO:0005886//plasma membrane;GO:0005887//integral component of plasma membrane;GO:0005902//microvillus;GO:0005929//cilium;GO:0009986//cell surface;GO:0016020//membrane;GO:0016021//integral component of membrane;GO:0016324//apical…	GO:0005515//protein binding;GO:0015485//cholesterol binding;GO:0042805//actinin binding;GO:0045296//cadherin binding	GO:0010842//retina layer formation;GO:0045494//photoreceptor cell maintenance;GO:0060042//retina morphogenesis in camera-type eye;GO:0060219//camera-type eye photoreceptor cell differentiation;GO:0072112//glomerular visceral epithelial cell differentiation;GO:0072139//glomerular parietal epithelial cell differentiation;GO:2000768//positive regulation of nephron tubule epithelial cell differentiat…
0	ENSG00000178538	CA8	3.3577	0.0932874	5.16965	0	0	carbonic anhydrase 8 [Source:HGNC Symbol;Acc:HGNC:1382]	Metabolism	Energy metabolism	ko00910//Nitrogen metabolism	K01672	GO:0005737//cytoplasm	GO:0004089//carbonate dehydratase activity;GO:0005515//protein binding;GO:0008270//zinc ion binding;GO:0046872//metal ion binding	GO:0048015//phosphatidylinositol-mediated signaling
0	ENSG00000135063	FAM189A2	8.43296	0.235136	5.16447	0	0	family with sequence similarity 189 member A2 [Source:HGNC Symbol;Acc:HGNC:24820]	-	-	-	-	GO:0005575//cellular_component;GO:0016020//membrane;GO:0016021//integral component of membrane	GO:0003674//molecular_function	GO:0008150//biological_process
0	ENSG00000155011	DKK2	11.3189	0.320102	5.14406	0	0	dickkopf WNT signaling pathway inhibitor 2 [Source:HGNC Symbol;Acc:HGNC:2892]	Environmental Information Processing	Signal transduction	ko04310//Wnt signaling pathway	K02165	GO:0005576//extracellular region;GO:0005615//extracellular space	GO:0039706//co-receptor binding;GO:0048019//receptor antagonist activity	GO:0007275//multicellular organism development;GO:0016055//Wnt signaling pathway;GO:0030178//negative regulation of Wnt signaling pathway;GO:0090090//negative regulation of canonical Wnt signaling pathway;GO:0090263//positive regulation of canonical Wnt signaling pathway;GO:2000272//negative regulation of signaling receptor activity
0	ENSG00000260676	LINC01541	1.44026	0.0411096	5.13071	0	0	long intergenic non-protein coding RNA 1541 [Source:HGNC Symbol;Acc:HGNC:51309]	-	-	-	-	-	-	-
0	ENSG00000075891	PAX2	1.28013	0.0367293	5.12321	0	0	paired box 2 [Source:HGNC Symbol;Acc:HGNC:8616]	-	-	-	-	GO:0000790//nuclear chromatin;GO:0005634//nucleus;GO:0005730//nucleolus;GO:0005764//lysosome;GO:0005794//Golgi apparatus;GO:0005815//microtubule organizing center;GO:0032991//protein-containing complex;GO:0032993//protein-DNA complex;GO:0034451//centriolar satellite	GO:0000981//DNA-binding transcription factor activity, RNA polymerase II-specific;GO:0000987//proximal promoter sequence-specific DNA binding;GO:0003677//DNA binding;GO:0003700//DNA-binding transcription factor activity;GO:0005515//protein binding;GO:0008134//transcription factor binding;GO:0044212//transcription regulatory region DNA binding	GO:0001655//urogenital system development;GO:0001658//branching involved in ureteric bud morphogenesis;GO:0001709//cell fate determination;GO:0001823//mesonephros development;GO:0001843//neural tube closure;GO:0002072//optic cup morphogenesis involved in camera-type eye development;GO:0003337//mesenchymal to epithelial transition involved in metanephros morphogenesis;GO:0003406//retinal pigment e…
0	ENSG00000154975	CA10	8.03423	0.232631	5.11004	0	0	carbonic anhydrase 10 [Source:HGNC Symbol;Acc:HGNC:1369]	-	-	-	-	GO:0005575//cellular_component	GO:0003674//molecular_function;GO:0004089//carbonate dehydratase activity;GO:0008270//zinc ion binding	GO:0007420//brain development
0	ENSG00000267339	LINC00906	1.39671	0.0407999	5.09732	0	0	long intergenic non-protein coding RNA 906 [Source:HGNC Symbol;Acc:HGNC:27121]	-	-	-	-	-	-	-
0	ENSG00000255545	AP004608.1	0.804888	0.023729	5.08406	0	0	novel transcript	-	-	-	-	-	-	-
0	ENSG00000156687	UNC5D	4.29125	0.129716	5.04797	0	0	unc-5 netrin receptor D [Source:HGNC Symbol;Acc:HGNC:18634]	Organismal Systems	Development	ko04360//Axon guidance	K07521	GO:0005886//plasma membrane;GO:0009986//cell surface;GO:0016020//membrane;GO:0016021//integral component of membrane	GO:0005042//netrin receptor activity;GO:0005515//protein binding	GO:0006915//apoptotic process;GO:0007165//signal transduction;GO:0007275//multicellular organism development;GO:0007411//axon guidance;GO:0021859//pyramidal neuron differentiation;GO:0038007//netrin-activated signaling pathway;GO:0098742//cell-cell adhesion via plasma-membrane adhesion molecules;GO:2001222//regulation of neuron migration
0	ENSG00000255794	RMST	1.99248	0.0612823	5.02295	0	0	rhabdomyosarcoma 2 associated transcript [Source:HGNC Symbol;Acc:HGNC:29893]	-	-	-	-	-	-	-
0	ENSG00000278408	AC108861.1	1.15004	0.0365667	4.97501	0	0	novel transcript, antisense to THSD4	-	-	-	-	-	-	-
0	ENSG00000178568	ERBB4	68.9401	2.29895	4.9063	0	0	erb-b2 receptor tyrosine kinase 4 [Source:HGNC Symbol;Acc:HGNC:3432]	Environmental Information Processing;Environmental Information Processing;Human Diseases;Environmental Information Processing;Environmental Information Processing	Signal transduction;Signal transduction;Cancers;Signal transduction;Signal transduction	ko04151//PI3K-Akt signaling pathway;ko04010//MAPK signaling pathway;ko05205//Proteoglycans in cancer;ko04020//Calcium signaling pathway;ko04012//ErbB signaling pathway	K05085;K05085;K05085;K05085;K05085	GO:0005576//extracellular region;GO:0005634//nucleus;GO:0005654//nucleoplasm;GO:0005739//mitochondrion;GO:0005759//mitochondrial matrix;GO:0005829//cytosol;GO:0005886//plasma membrane;GO:0005887//integral component of plasma membrane;GO:0009925//basal plasma membrane;GO:0016020//membrane;GO:0016021//integral component of membrane;GO:0016323//basolateral plasma membrane;GO:0043235//receptor comple…	GO:0000166//nucleotide binding;GO:0004672//protein kinase activity;GO:0004713//protein tyrosine kinase activity;GO:0004714//transmembrane receptor protein tyrosine kinase activity;GO:0005154//epidermal growth factor receptor binding;GO:0005515//protein binding;GO:0005524//ATP binding;GO:0016301//kinase activity;GO:0016740//transferase activity;GO:0042803//protein homodimerization activity;GO:0044…	GO:0000165//MAPK cascade;GO:0001755//neural crest cell migration;GO:0001934//positive regulation of protein phosphorylation;GO:0006468//protein phosphorylation;GO:0006915//apoptotic process;GO:0007165//signal transduction;GO:0007169//transmembrane receptor protein tyrosine kinase signaling pathway;GO:0007275//multicellular organism development;GO:0007399//nervous system development;GO:0007416//sy…
0	ENSG00000196482	ESRRG	3.79728	0.126753	4.90488	0	0	estrogen related receptor gamma [Source:HGNC Symbol;Acc:HGNC:3474]	-	-	-	-	GO:0000790//nuclear chromatin;GO:0005634//nucleus;GO:0005654//nucleoplasm	GO:0000977//RNA polymerase II regulatory region sequence-specific DNA binding;GO:0000981//DNA-binding transcription factor activity, RNA polymerase II-specific;GO:0001228//DNA-binding transcription activator activity, RNA polymerase II-specific;GO:0003677//DNA binding;GO:0003700//DNA-binding transcription factor activity;GO:0003707//steroid hormone receptor activity;GO:0004879//nuclear receptor a…	GO:0006355//regulation of transcription, DNA-templated;GO:0006367//transcription initiation from RNA polymerase II promoter;GO:0043401//steroid hormone mediated signaling pathway;GO:0045893//positive regulation of transcription, DNA-templated;GO:0045944//positive regulation of transcription by RNA polymerase II;GO:0048384//retinoic acid receptor signaling pathway;GO:0120162//positive regulation o…
0	ENSG00000154269	ENPP3	2.1451	0.071618	4.90458	0	0	ectonucleotide pyrophosphatase/phosphodiesterase 3 [Source:HGNC Symbol;Acc:HGNC:3358]	Metabolism;Metabolism;Metabolism;Metabolism;Metabolism;Metabolism;Metabolism	Global and overview maps;Nucleotide metabolism;Nucleotide metabolism;Carbohydrate metabolism;Metabolism of cofactors and vitamins;Metabolism of cofactors and vitamins;Metabolism of cofactors and vitamins	ko01100//Metabolic pathways;ko00230//Purine metabolism;ko00240//Pyrimidine metabolism;ko00500//Starch and sucrose metabolism;ko00760//Nicotinate and nicotinamide metabolism;ko00770//Pantothenate and CoA biosynthesis;ko00740//Riboflavin metabolism	K01513;K01513;K01513;K01513;K01513;K01513;K01513	GO:0005576//extracellular region;GO:0005886//plasma membrane;GO:0009897//external side of plasma membrane;GO:0016020//membrane;GO:0016021//integral component of membrane;GO:0016324//apical plasma membrane;GO:0048471//perinuclear region of cytoplasm;GO:0070062//extracellular exosome	GO:0003676//nucleic acid binding;GO:0003824//catalytic activity;GO:0004528//phosphodiesterase I activity;GO:0004551//nucleotide diphosphatase activity;GO:0005044//scavenger receptor activity;GO:0005509//calcium ion binding;GO:0008270//zinc ion binding;GO:0016787//hydrolase activity;GO:0030247//polysaccharide binding;GO:0035529//NADH pyrophosphatase activity;GO:0046872//metal ion binding;GO:004742…	GO:0002276//basophil activation involved in immune response;GO:0006220//pyrimidine nucleotide metabolic process;GO:0006796//phosphate-containing compound metabolic process;GO:0006897//endocytosis;GO:0006955//immune response;GO:0009143//nucleoside triphosphate catabolic process;GO:0033007//negative regulation of mast cell activation involved in immune response;GO:0046034//ATP metabolic process;GO:…
0	ENSG00000123838	C4BPA	1.26548	0.0424258	4.8986	0	0	complement component 4 binding protein alpha [Source:HGNC Symbol;Acc:HGNC:1325]	Organismal Systems;Human Diseases	Immune system;Infectious diseases	ko04610//Complement and coagulation cascades;ko05133//Pertussis	K04002;K04002	GO:0005576//extracellular region;GO:0005615//extracellular space;GO:0005886//plasma membrane;GO:0072562//blood microparticle	GO:0003723//RNA binding;GO:0005515//protein binding	GO:0002376//immune system process;GO:0006958//complement activation, classical pathway;GO:0009609//response to symbiotic bacterium;GO:0030449//regulation of complement activation;GO:0045087//innate immune response;GO:0045732//positive regulation of protein catabolic process;GO:0045959//negative regulation of complement activation, classical pathway;GO:1903027//regulation of opsonization
0	ENSG00000060709	RIMBP2	2.94715	0.0999877	4.88142	0	0	RIMS binding protein 2 [Source:HGNC Symbol;Acc:HGNC:30339]	-	-	-	-	GO:0005886//plasma membrane;GO:0016020//membrane;GO:0030054//cell junction;GO:0045202//synapse	GO:0005515//protein binding	GO:0007274//neuromuscular synaptic transmission;GO:0010923//negative regulation of phosphatase activity
0	ENSG00000151322	NPAS3	68.1069	2.3596	4.85119	0	0	neuronal PAS domain protein 3 [Source:HGNC Symbol;Acc:HGNC:19311]	-	-	-	-	GO:0000790//nuclear chromatin;GO:0005634//nucleus;GO:0005654//nucleoplasm;GO:0005829//cytosol	GO:0000981//DNA-binding transcription factor activity, RNA polymerase II-specific;GO:0003677//DNA binding;GO:0005515//protein binding;GO:0046982//protein heterodimerization activity;GO:0046983//protein dimerization activity	GO:0006355//regulation of transcription, DNA-templated;GO:0006357//regulation of transcription by RNA polymerase II;GO:0045893//positive regulation of transcription, DNA-templated;GO:0045944//positive regulation of transcription by RNA polymerase II
0	ENSG00000256870	SLC5A8	6.96853	0.24412	4.83519	0	0	solute carrier family 5 member 8 [Source:HGNC Symbol;Acc:HGNC:19119]	-	-	-	-	GO:0005886//plasma membrane;GO:0016020//membrane;GO:0016021//integral component of membrane;GO:0016324//apical plasma membrane;GO:0070062//extracellular exosome	GO:0005343//organic acid:sodium symporter activity;GO:0008028//monocarboxylic acid transmembrane transporter activity;GO:0015129//lactate transmembrane transporter activity;GO:0015293//symporter activity;GO:0015552//propionate transmembrane transporter activity;GO:0015636//short-chain fatty acid transmembrane transporter activity;GO:0022803//passive transmembrane transporter activity;GO:0022857//…	GO:0006811//ion transport;GO:0006814//sodium ion transport;GO:0006915//apoptotic process;GO:0015718//monocarboxylic acid transport;GO:0015730//propanoate transport;GO:0015913//short-chain fatty acid import;GO:0034356//NAD biosynthesis via nicotinamide riboside salvage pathway;GO:0035873//lactate transmembrane transport;GO:0055085//transmembrane transport;GO:1903825//organic acid transmembrane tra…
0	ENSG00000178965	ERICH3	1.54351	0.0546391	4.82014	0	0	glutamate rich 3 [Source:HGNC Symbol;Acc:HGNC:25346]	-	-	-	-	-	-	-
0	ENSG00000284543	LINC01226	2.42333	0.0870755	4.79858	0	0	long intergenic non-protein coding RNA 1226 [Source:HGNC Symbol;Acc:HGNC:49678]	-	-	-	-	-	-	-
0	ENSG00000223813	AC007255.1	2.65716	0.0956453	4.79605	0	0	novel transcript, antisense to CHN2	-	-	-	-	-	-	-
0	ENSG00000124935	SCGB1D2	2.64535	0.0955481	4.79109	0	0	secretoglobin family 1D member 2 [Source:HGNC Symbol;Acc:HGNC:18396]	-	-	-	-	GO:0005576//extracellular region;GO:0005615//extracellular space	-	-
0	ENSG00000001626	CFTR	8.13196	0.296462	4.77768	0	0	CF transmembrane conductance regulator [Source:HGNC Symbol;Acc:HGNC:1884]	Environmental Information Processing;Cellular Processes;Environmental Information Processing;Organismal Systems;Organismal Systems;Organismal Systems;Human Diseases;Environmental Information Processing	Signal transduction;Cellular community - eukaryotes;Signal transduction;Digestive system;Digestive system;Digestive system;Infectious diseases;Membrane transport	ko04024//cAMP signaling pathway;ko04530//Tight junction;ko04152//AMPK signaling pathway;ko04972//Pancreatic secretion;ko04971//Gastric acid secretion;ko04976//Bile secretion;ko05110//Vibrio cholerae infection;ko02010//ABC transporters	K05031;K05031;K05031;K05031;K05031;K05031;K05031;K05031	GO:0005634//nucleus;GO:0005737//cytoplasm;GO:0005765//lysosomal membrane;GO:0005768//endosome;GO:0005769//early endosome;GO:0005783//endoplasmic reticulum;GO:0005789//endoplasmic reticulum membrane;GO:0005829//cytosol;GO:0005886//plasma membrane;GO:0005887//integral component of plasma membrane;GO:0009986//cell surface;GO:0010008//endosome membrane;GO:0016020//membrane;GO:0016021//integral compon…	GO:0000166//nucleotide binding;GO:0005254//chloride channel activity;GO:0005260//intracellularly ATP-gated chloride channel activity;GO:0005515//protein binding;GO:0005524//ATP binding;GO:0015106//bicarbonate transmembrane transporter activity;GO:0015108//chloride transmembrane transporter activity;GO:0016853//isomerase activity;GO:0016887//ATPase activity;GO:0017081//chloride channel regulator a…	GO:0006695//cholesterol biosynthetic process;GO:0006811//ion transport;GO:0006821//chloride transport;GO:0006904//vesicle docking involved in exocytosis;GO:0015701//bicarbonate transport;GO:0016579//protein deubiquitination;GO:0030301//cholesterol transport;GO:0034976//response to endoplasmic reticulum stress;GO:0035377//transepithelial water transport;GO:0035774//positive regulation of insulin s…
0	ENSG00000164764	SBSPON	1.58884	0.0588386	4.75507	0	0	somatomedin B and thrombospondin type 1 domain containing [Source:HGNC Symbol;Acc:HGNC:30362]	-	-	-	-	GO:0005576//extracellular region;GO:0062023//collagen-containing extracellular matrix	GO:0005044//scavenger receptor activity;GO:0005201//extracellular matrix structural constituent;GO:0030247//polysaccharide binding	GO:0006897//endocytosis;GO:0006955//immune response
0	ENSG00000134873	CLDN10	3.3259	0.124969	4.7341	0	0	claudin 10 [Source:HGNC Symbol;Acc:HGNC:2033]	Cellular Processes;Environmental Information Processing;Human Diseases;Organismal Systems	Cellular community - eukaryotes;Signaling molecules and interaction;Infectious diseases;Immune system	ko04530//Tight junction;ko04514//Cell adhesion molecules (CAMs);ko05160//Hepatitis C;ko04670//Leukocyte transendothelial migration	K06087;K06087;K06087;K06087	GO:0005737//cytoplasm;GO:0005886//plasma membrane;GO:0005923//bicellular tight junction;GO:0016020//membrane;GO:0016021//integral component of membrane;GO:0030054//cell junction	GO:0005198//structural molecule activity;GO:0042802//identical protein binding	GO:0006811//ion transport;GO:0007155//cell adhesion;GO:0016338//calcium-independent cell-cell adhesion via plasma membrane cell-adhesion molecules;GO:0043269//regulation of ion transport
0	ENSG00000185352	HS6ST3	6.6528	0.251468	4.72552	0	0	heparan sulfate 6-O-sulfotransferase 3 [Source:HGNC Symbol;Acc:HGNC:19134]	Metabolism	Glycan biosynthesis and metabolism	ko00534//Glycosaminoglycan biosynthesis - heparan sulfate / heparin	K08103	GO:0016020//membrane;GO:0016021//integral component of membrane	GO:0008146//sulfotransferase activity;GO:0016740//transferase activity;GO:0017095//heparan sulfate 6-O-sulfotransferase activity	GO:0015015//heparan sulfate proteoglycan biosynthetic process, enzymatic modification
0	ENSG00000171234	UGT2B7	11.2007	0.426257	4.71573	0	0	UDP glucuronosyltransferase family 2 member B7 [Source:HGNC Symbol;Acc:HGNC:12554]	Metabolism;Human Diseases;Metabolism;Metabolism;Metabolism;Metabolism;Metabolism;Metabolism;Metabolism;Metabolism	Global and overview maps;Cancers;Xenobiotics biodegradation and metabolism;Xenobiotics biodegradation and metabolism;Metabolism of cofactors and vitamins;Xenobiotics biodegradation and metabolism;Lipid metabolism;Metabolism of cofactors and vitamins;Carbohydrate metabolism;Carbohydrate metabolism	ko01100//Metabolic pathways;ko05204//Chemical carcinogenesis;ko00983//Drug metabolism - other enzymes;ko00980//Metabolism of xenobiotics by cytochrome P450;ko00830//Retinol metabolism;ko00982//Drug metabolism - cytochrome P450;ko00140//Steroid hormone biosynthesis;ko00860//Porphyrin and chlorophyll metabolism;ko00040//Pentose and glucuronate interconversions;ko00053//Ascorbate and aldarate metabo…	K00699;K00699;K00699;K00699;K00699;K00699;K00699;K00699;K00699;K00699	GO:0005783//endoplasmic reticulum;GO:0005789//endoplasmic reticulum membrane;GO:0016020//membrane;GO:0016021//integral component of membrane;GO:0031090//organelle membrane;GO:0043231//intracellular membrane-bounded organelle	GO:0008194//UDP-glycosyltransferase activity;GO:0015020//glucuronosyltransferase activity;GO:0016740//transferase activity;GO:0016757//transferase activity, transferring glycosyl groups;GO:0016758//transferase activity, transferring hexosyl groups	GO:0006629//lipid metabolic process;GO:0008202//steroid metabolic process;GO:0008209//androgen metabolic process;GO:0052695//cellular glucuronidation
0	ENSG00000078549	ADCYAP1R1	0.75703	0.0288533	4.71354	0	0	ADCYAP receptor type I [Source:HGNC Symbol;Acc:HGNC:242]	Environmental Information Processing;Environmental Information Processing;Organismal Systems;Organismal Systems;Organismal Systems	Signaling molecules and interaction;Signal transduction;Environmental adaptation;Endocrine system;Endocrine system	ko04080//Neuroactive ligand-receptor interaction;ko04024//cAMP signaling pathway;ko04713//Circadian entrainment;ko04911//Insulin secretion;ko04924//Renin secretion	K04587;K04587;K04587;K04587;K04587	GO:0005737//cytoplasm;GO:0005768//endosome;GO:0005791//rough endoplasmic reticulum;GO:0005886//plasma membrane;GO:0005887//integral component of plasma membrane;GO:0005901//caveola;GO:0005923//bicellular tight junction;GO:0009986//cell surface;GO:0016020//membrane;GO:0016021//integral component of membrane;GO:0043005//neuron projection;GO:0043231//intracellular membrane-bounded organelle;GO:00432…	GO:0004888//transmembrane signaling receptor activity;GO:0004930//G protein-coupled receptor activity;GO:0004999//vasoactive intestinal polypeptide receptor activity;GO:0005515//protein binding;GO:0008179//adenylate cyclase binding;GO:0008528//G protein-coupled peptide receptor activity;GO:0017046//peptide hormone binding;GO:0030306//ADP-ribosylation factor binding;GO:0038023//signaling receptor …	GO:0007165//signal transduction;GO:0007166//cell surface receptor signaling pathway;GO:0007186//G protein-coupled receptor signaling pathway;GO:0007202//activation of phospholipase C activity;GO:0007275//multicellular organism development;GO:0007283//spermatogenesis;GO:0010524//positive regulation of calcium ion transport into cytosol;GO:0019933//cAMP-mediated signaling;GO:0030154//cell different…
0	ENSG00000165061	ZMAT4	1.86789	0.0726533	4.68424	0	0	zinc finger matrin-type 4 [Source:HGNC Symbol;Acc:HGNC:25844]	-	-	-	-	GO:0005634//nucleus	GO:0003676//nucleic acid binding;GO:0003677//DNA binding;GO:0005515//protein binding;GO:0008270//zinc ion binding;GO:0046872//metal ion binding	-
0	ENSG00000278570	NR2E3	1.22643	0.0482262	4.66851	0	0	nuclear receptor subfamily 2 group E member 3 [Source:HGNC Symbol;Acc:HGNC:7974]	-	-	-	-	GO:0005634//nucleus;GO:0005654//nucleoplasm;GO:0005667//transcription factor complex	GO:0000977//RNA polymerase II regulatory region sequence-specific DNA binding;GO:0000978//RNA polymerase II proximal promoter sequence-specific DNA binding;GO:0001228//DNA-binding transcription activator activity, RNA polymerase II-specific;GO:0003677//DNA binding;GO:0003700//DNA-binding transcription factor activity;GO:0003707//steroid hormone receptor activity;GO:0004879//nuclear receptor activ…	GO:0000122//negative regulation of transcription by RNA polymerase II;GO:0006355//regulation of transcription, DNA-templated;GO:0006357//regulation of transcription by RNA polymerase II;GO:0006366//transcription by RNA polymerase II;GO:0006367//transcription initiation from RNA polymerase II promoter;GO:0007165//signal transduction;GO:0007601//visual perception;GO:0007602//phototransduction;GO:00…
0	ENSG00000168952	STXBP6	3.26144	0.129901	4.65002	0	0	syntaxin binding protein 6 [Source:HGNC Symbol;Acc:HGNC:19666]	-	-	-	-	GO:0000145//exocyst;GO:0005737//cytoplasm;GO:0005886//plasma membrane;GO:0005913//cell-cell adherens junction;GO:0016020//membrane;GO:0016021//integral component of membrane	GO:0005546//phosphatidylinositol-4,5-bisphosphate binding;GO:0017049//GTP-Rho binding;GO:0098641//cadherin binding involved in cell-cell adhesion	GO:0006887//exocytosis;GO:0006893//Golgi to plasma membrane transport;GO:0016192//vesicle-mediated transport;GO:0035542//regulation of SNARE complex assembly;GO:0045920//negative regulation of exocytosis;GO:0051601//exocyst localization;GO:0098609//cell-cell adhesion
0	ENSG00000260741	AC099482.1	0.711355	0.0287884	4.62701	0	0	novel transcript	-	-	-	-	-	-	-
0	ENSG00000263961	RHEX	66.1406	2.69137	4.61912	0	0	regulator of hemoglobinization and erythroid cell expansion [Source:HGNC Symbol;Acc:HGNC:25341]	-	-	-	-	GO:0005886//plasma membrane;GO:0016020//membrane;GO:0016021//integral component of membrane	GO:0005128//erythropoietin receptor binding;GO:0005515//protein binding	GO:0030154//cell differentiation;GO:0036018//cellular response to erythropoietin;GO:0038162//erythropoietin-mediated signaling pathway;GO:0043249//erythrocyte maturation;GO:0045648//positive regulation of erythrocyte differentiation
0	ENSG00000234423	LINC01250	2.91203	0.118692	4.61673	0	0	long intergenic non-protein coding RNA 1250 [Source:HGNC Symbol;Acc:HGNC:49844]	-	-	-	-	-	-	-
0	ENSG00000113924	HGD	0.907464	0.0370107	4.61583	0	0	homogentisate 1,2-dioxygenase [Source:HGNC Symbol;Acc:HGNC:4892]	Metabolism;Metabolism	Global and overview maps;Amino acid metabolism	ko01100//Metabolic pathways;ko00350//Tyrosine metabolism	K00451;K00451	GO:0005829//cytosol;GO:0070062//extracellular exosome	GO:0004411//homogentisate 1,2-dioxygenase activity;GO:0005515//protein binding;GO:0016491//oxidoreductase activity;GO:0042802//identical protein binding;GO:0046872//metal ion binding;GO:0051213//dioxygenase activity	GO:0006520//cellular amino acid metabolic process;GO:0006559//L-phenylalanine catabolic process;GO:0006570//tyrosine metabolic process;GO:0006572//tyrosine catabolic process;GO:0055114//oxidation-reduction process
0	ENSG00000165084	C8orf34	4.55306	0.185956	4.6138	0	0	chromosome 8 open reading frame 34 [Source:HGNC Symbol;Acc:HGNC:30905]	-	-	-	-	-	-	-
0	ENSG00000275395	FCGBP	12.3297	0.5055	4.60828	0	0	Fc fragment of IgG binding protein [Source:HGNC Symbol;Acc:HGNC:13572]	-	-	-	-	-	GO:0005515//protein binding	-
0	ENSG00000143882	ATP6V1C2	1.97843	0.0813397	4.60425	0	0	ATPase H+ transporting V1 subunit C2 [Source:HGNC Symbol;Acc:HGNC:18264]	Metabolism;Human Diseases;Environmental Information Processing;Cellular Processes;Metabolism;Human Diseases;Human Diseases;Organismal Systems;Human Diseases;Organismal Systems	Global and overview maps;Infectious diseases;Signal transduction;Transport and catabolism;Energy metabolism;Immune diseases;Infectious diseases;Nervous system;Infectious diseases;Excretory system	ko01100//Metabolic pathways;ko05165//Human papillomavirus infection;ko04150//mTOR signaling pathway;ko04145//Phagosome;ko00190//Oxidative phosphorylation;ko05323//Rheumatoid arthritis;ko05120//Epithelial cell signaling in Helicobacter pylori infection;ko04721//Synaptic vesicle cycle;ko05110//Vibrio cholerae infection;ko04966//Collecting duct acid secretion	K02148;K02148;K02148;K02148;K02148;K02148;K02148;K02148;K02148;K02148	GO:0000221//vacuolar proton-transporting V-type ATPase, V1 domain;GO:0005765//lysosomal membrane;GO:0005829//cytosol;GO:0033180//proton-transporting V-type ATPase, V1 domain;GO:0070062//extracellular exosome	GO:0008553//proton-exporting ATPase activity, phosphorylative mechanism;GO:0015078//proton transmembrane transporter activity;GO:0046961//proton-transporting ATPase activity, rotational mechanism;GO:0046983//protein dimerization activity	GO:0006811//ion transport;GO:0008286//insulin receptor signaling pathway;GO:0016241//regulation of macroautophagy;GO:0030177//positive regulation of Wnt signaling pathway;GO:0033572//transferrin transport;GO:0034220//ion transmembrane transport;GO:0090383//phagosome acidification;GO:1902600//proton transmembrane transport
0	ENSG00000100170	SLC5A1	0.877372	0.0367713	4.57654	0	0	solute carrier family 5 member 1 [Source:HGNC Symbol;Acc:HGNC:11036]	Organismal Systems;Organismal Systems;Organismal Systems	Digestive system;Digestive system;Digestive system	ko04976//Bile secretion;ko04978//Mineral absorption;ko04973//Carbohydrate digestion and absorption	K14158;K14158;K14158	GO:0005886//plasma membrane;GO:0005887//integral component of plasma membrane;GO:0005911//cell-cell junction;GO:0016020//membrane;GO:0016021//integral component of membrane;GO:0016324//apical plasma membrane;GO:0031526//brush border membrane;GO:0070062//extracellular exosome	GO:0005412//glucose:sodium symporter activity;GO:0005515//protein binding;GO:0015293//symporter activity;GO:0022857//transmembrane transporter activity	GO:0006811//ion transport;GO:0006814//sodium ion transport;GO:0008643//carbohydrate transport;GO:0055085//transmembrane transport;GO:0106001//intestinal hexose absorption;GO:1904659//glucose transmembrane transport
0	ENSG00000221866	PLXNA4	6.43917	0.270837	4.57138	0	0	plexin A4 [Source:HGNC Symbol;Acc:HGNC:9102]	Organismal Systems	Development	ko04360//Axon guidance	K06820	GO:0002116//semaphorin receptor complex;GO:0005886//plasma membrane;GO:0005887//integral component of plasma membrane;GO:0016020//membrane;GO:0016021//integral component of membrane	GO:0005515//protein binding;GO:0017154//semaphorin receptor activity	GO:0007162//negative regulation of cell adhesion;GO:0007165//signal transduction;GO:0007399//nervous system development;GO:0007411//axon guidance;GO:0008045//motor neuron axon guidance;GO:0008360//regulation of cell shape;GO:0021602//cranial nerve morphogenesis;GO:0021610//facial nerve morphogenesis;GO:0021612//facial nerve structural organization;GO:0021615//glossopharyngeal nerve morphogenesis;…
0	ENSG00000153707	PTPRD	17.0857	0.718798	4.57106	0	0	protein tyrosine phosphatase receptor type D [Source:HGNC Symbol;Acc:HGNC:9668]	-	-	-	-	GO:0005886//plasma membrane;GO:0005887//integral component of plasma membrane;GO:0016020//membrane;GO:0016021//integral component of membrane;GO:0070062//extracellular exosome;GO:0098978//glutamatergic synapse	GO:0004721//phosphoprotein phosphatase activity;GO:0004725//protein tyrosine phosphatase activity;GO:0005001//transmembrane receptor protein tyrosine phosphatase activity;GO:0005102//signaling receptor binding;GO:0005515//protein binding;GO:0016787//hydrolase activity;GO:0016791//phosphatase activity;GO:0050839//cell adhesion molecule binding	GO:0006470//protein dephosphorylation;GO:0006796//phosphate-containing compound metabolic process;GO:0007157//heterophilic cell-cell adhesion via plasma membrane cell adhesion molecules;GO:0007185//transmembrane receptor protein tyrosine phosphatase signaling pathway;GO:0016311//dephosphorylation;GO:0030182//neuron differentiation;GO:0035335//peptidyl-tyrosine dephosphorylation;GO:0050775//positi…
0	ENSG00000166828	SCNN1G	3.80431	0.161243	4.56033	0	0	sodium channel epithelial 1 gamma subunit [Source:HGNC Symbol;Acc:HGNC:10602]	Organismal Systems;Organismal Systems	Sensory system;Excretory system	ko04742//Taste transduction;ko04960//Aldosterone-regulated sodium reabsorption	K04827;K04827	GO:0005654//nucleoplasm;GO:0005886//plasma membrane;GO:0005887//integral component of plasma membrane;GO:0009897//external side of plasma membrane;GO:0016020//membrane;GO:0016021//integral component of membrane;GO:0016324//apical plasma membrane;GO:0034706//sodium channel complex;GO:0070062//extracellular exosome	GO:0005216//ion channel activity;GO:0005272//sodium channel activity;GO:0005515//protein binding;GO:0015280//ligand-gated sodium channel activity;GO:0050699//WW domain binding	GO:0006811//ion transport;GO:0006814//sodium ion transport;GO:0007588//excretion;GO:0034220//ion transmembrane transport;GO:0035725//sodium ion transmembrane transport;GO:0050891//multicellular organismal water homeostasis;GO:0050896//response to stimulus;GO:0050909//sensory perception of taste;GO:0055078//sodium ion homeostasis
0	ENSG00000269043	AC008554.1	1.41366	0.06018	4.55401	0	0	novel transcript	-	-	-	-	-	-	-
0	ENSG00000228262	LINC01320	6.6691	0.28925	4.5271	0	0	long intergenic non-protein coding RNA 1320 [Source:HGNC Symbol;Acc:HGNC:50526]	-	-	-	-	-	-	-
0	ENSG00000111249	CUX2	4.26888	0.187872	4.50604	0	0	cut like homeobox 2 [Source:HGNC Symbol;Acc:HGNC:19347]	-	-	-	-	GO:0000139//Golgi membrane;GO:0000790//nuclear chromatin;GO:0005634//nucleus;GO:0070062//extracellular exosome	GO:0000977//RNA polymerase II regulatory region sequence-specific DNA binding;GO:0000978//RNA polymerase II proximal promoter sequence-specific DNA binding;GO:0000981//DNA-binding transcription factor activity, RNA polymerase II-specific;GO:0001227//DNA-binding transcription repressor activity, RNA polymerase II-specific;GO:0003677//DNA binding;GO:0043565//sequence-specific DNA binding	GO:0000122//negative regulation of transcription by RNA polymerase II;GO:0006355//regulation of transcription, DNA-templated;GO:0007614//short-term memory;GO:0010628//positive regulation of gene expression;GO:0045892//negative regulation of transcription, DNA-templated;GO:0048193//Golgi vesicle transport;GO:0050775//positive regulation of dendrite morphogenesis;GO:0050890//cognition;GO:0051965//p…
0	ENSG00000259283	AC109462.1	2.31214	0.103126	4.48675	0	0	novel transcript, antisense to IRX6	-	-	-	-	-	-	-
0	ENSG00000187720	THSD4	101.523	4.61485	4.45938	0	0	thrombospondin type 1 domain containing 4 [Source:HGNC Symbol;Acc:HGNC:25835]	-	-	-	-	GO:0001527//microfibril;GO:0005576//extracellular region;GO:0031012//extracellular matrix;GO:0062023//collagen-containing extracellular matrix;GO:0070062//extracellular exosome	GO:0005201//extracellular matrix structural constituent;GO:0008233//peptidase activity;GO:0016787//hydrolase activity	GO:0006508//proteolysis;GO:0048251//elastic fiber assembly
0	ENSG00000258428	AL161757.2	0.626264	0.0284702	4.45925	0	0	novel transcript, antisense to C14orf101	-	-	-	-	-	-	-
0	ENSG00000262619	LINC00621	14.449	0.659802	4.4528	0	0	long intergenic non-protein coding RNA 621 [Source:HGNC Symbol;Acc:HGNC:44227]	-	-	-	-	-	-	-
0	ENSG00000140297	GCNT3	1.06607	0.0492721	4.43539	0	0	glucosaminyl (N-acetyl) transferase 3, mucin type [Source:HGNC Symbol;Acc:HGNC:4205]	Metabolism;Metabolism	Global and overview maps;Glycan biosynthesis and metabolism	ko01100//Metabolic pathways;ko00512//Mucin type O-glycan biosynthesis	K09662;K09662	GO:0000139//Golgi membrane;GO:0005794//Golgi apparatus;GO:0016020//membrane;GO:0016021//integral component of membrane;GO:0070062//extracellular exosome	GO:0003829//beta-1,3-galactosyl-O-glycosyl-glycoprotein beta-1,6-N-acetylglucosaminyltransferase activity;GO:0008109//N-acetyllactosaminide beta-1,6-N-acetylglucosaminyltransferase activity;GO:0008375//acetylglucosaminyltransferase activity;GO:0016740//transferase activity;GO:0016757//transferase activity, transferring glycosyl groups;GO:0047225//acetylgalactosaminyl-O-glycosyl-glycoprotein beta-…	GO:0002426//immunoglobulin production in mucosal tissue;GO:0005975//carbohydrate metabolic process;GO:0006486//protein glycosylation;GO:0006493//protein O-linked glycosylation;GO:0016266//O-glycan processing;GO:0048729//tissue morphogenesis;GO:0050892//intestinal absorption;GO:0060993//kidney morphogenesis
0	ENSG00000198010	DLGAP2	2.77796	0.128598	4.43309	0	0	DLG associated protein 2 [Source:HGNC Symbol;Acc:HGNC:2906]	-	-	-	-	GO:0005883//neurofilament;GO:0005886//plasma membrane;GO:0014069//postsynaptic density;GO:0016020//membrane;GO:0030054//cell junction;GO:0045202//synapse;GO:0045211//postsynaptic membrane	GO:0005515//protein binding	GO:0007270//neuron-neuron synaptic transmission;GO:0023052//signaling
0	ENSG00000255177	MUC5B-AS1	1.04916	0.0491111	4.41703	0	0	MUC5B antisense RNA 1 [Source:HGNC Symbol;Acc:HGNC:53936]	-	-	-	-	-	-	-
0	ENSG00000113805	CNTN3	1.72321	0.0818469	4.39603	0	0	contactin 3 [Source:HGNC Symbol;Acc:HGNC:2173]	-	-	-	-	GO:0005576//extracellular region;GO:0005886//plasma membrane;GO:0016020//membrane;GO:0031225//anchored component of membrane	GO:0005515//protein binding	GO:0007155//cell adhesion;GO:0007399//nervous system development
0	ENSG00000117983	MUC5B	14.8008	0.716093	4.36939	0	0	mucin 5B, oligomeric mucus/gel-forming [Source:HGNC Symbol;Acc:HGNC:7516]	Organismal Systems;Organismal Systems	Immune system;Digestive system	ko04657//IL-17 signaling pathway;ko04970//Salivary secretion	K13908;K13908	GO:0005576//extracellular region;GO:0005615//extracellular space;GO:0005796//Golgi lumen;GO:0005886//plasma membrane;GO:0043231//intracellular membrane-bounded organelle;GO:0070062//extracellular exosome	GO:0005515//protein binding	GO:0002223//stimulatory C-type lectin receptor signaling pathway;GO:0016266//O-glycan processing
0	ENSG00000169891	REPS2	6.99529	0.340792	4.35942	0	0	RALBP1 associated Eps domain containing 2 [Source:HGNC Symbol;Acc:HGNC:9963]	-	-	-	-	GO:0005737//cytoplasm;GO:0005829//cytosol	GO:0005509//calcium ion binding;GO:0005515//protein binding;GO:0046872//metal ion binding	GO:0007173//epidermal growth factor receptor signaling pathway;GO:0061024//membrane organization;GO:0065003//protein-containing complex assembly
0	ENSG00000138696	BMPR1B	23.8454	1.16187	4.35919	0	0	bone morphogenetic protein receptor type 1B [Source:HGNC Symbol;Acc:HGNC:1077]	Environmental Information Processing;Organismal Systems;Environmental Information Processing;Cellular Processes;Human Diseases;Environmental Information Processing	Signaling molecules and interaction;Development;Signal transduction;Cellular community - eukaryotes;Cardiovascular diseases;Signal transduction	ko04060//Cytokine-cytokine receptor interaction;ko04360//Axon guidance;ko04390//Hippo signaling pathway;ko04550//Signaling pathways regulating pluripotency of stem cells;ko05418//Fluid shear stress and atherosclerosis;ko04350//TGF-beta signaling pathway	K13578;K13578;K13578;K13578;K13578;K13578	GO:0005886//plasma membrane;GO:0005887//integral component of plasma membrane;GO:0016020//membrane;GO:0016021//integral component of membrane;GO:0030425//dendrite;GO:0043025//neuronal cell body;GO:0043235//receptor complex;GO:1990712//HFE-transferrin receptor complex	GO:0000166//nucleotide binding;GO:0004672//protein kinase activity;GO:0004674//protein serine/threonine kinase activity;GO:0004675//transmembrane receptor protein serine/threonine kinase activity;GO:0005025//transforming growth factor beta receptor activity, type I;GO:0005515//protein binding;GO:0005524//ATP binding;GO:0016301//kinase activity;GO:0016740//transferase activity;GO:0046332//SMAD bin…	GO:0001501//skeletal system development;GO:0001502//cartilage condensation;GO:0001550//ovarian cumulus expansion;GO:0001654//eye development;GO:0002062//chondrocyte differentiation;GO:0002063//chondrocyte development;GO:0006468//protein phosphorylation;GO:0006954//inflammatory response;GO:0007178//transmembrane receptor protein serine/threonine kinase signaling pathway;GO:0009953//dorsal/ventral …
0	ENSG00000157765	SLC34A2	1.83601	0.0899796	4.35083	0	0	solute carrier family 34 member 2 [Source:HGNC Symbol;Acc:HGNC:11020]	Organismal Systems;Organismal Systems	Endocrine system;Digestive system	ko04928//Parathyroid hormone synthesis, secretion and action;ko04978//Mineral absorption	K14683;K14683	GO:0005886//plasma membrane;GO:0005887//integral component of plasma membrane;GO:0005903//brush border;GO:0016020//membrane;GO:0016021//integral component of membrane;GO:0016324//apical plasma membrane;GO:0031526//brush border membrane;GO:0031982//vesicle	GO:0005436//sodium:phosphate symporter activity;GO:0015293//symporter activity;GO:0015321//sodium-dependent phosphate transmembrane transporter activity;GO:0031402//sodium ion binding;GO:0042301//phosphate ion binding	GO:0001701//in utero embryonic development;GO:0006811//ion transport;GO:0006814//sodium ion transport;GO:0006817//phosphate ion transport;GO:0030643//cellular phosphate ion homeostasis;GO:0035725//sodium ion transmembrane transport;GO:0043627//response to estrogen;GO:0044267//cellular protein metabolic process;GO:0044341//sodium-dependent phosphate transport;GO:0055085//transmembrane transport
0	ENSG00000070269	TMEM260	46.0085	2.25664	4.34965	0	0	transmembrane protein 260 [Source:HGNC Symbol;Acc:HGNC:20185]	-	-	-	-	GO:0016020//membrane;GO:0016021//integral component of membrane	-	-
0	ENSG00000173432	SAA1	8.37521	0.421536	4.3124	0	0	serum amyloid A1 [Source:HGNC Symbol;Acc:HGNC:10513]	-	-	-	-	GO:0005576//extracellular region;GO:0005615//extracellular space;GO:0005881//cytoplasmic microtubule;GO:0034364//high-density lipoprotein particle;GO:0070062//extracellular exosome;GO:0071682//endocytic vesicle lumen	GO:0001664//G protein-coupled receptor binding;GO:0008201//heparin binding;GO:0042056//chemoattractant activity	GO:0000187//activation of MAPK activity;GO:0006898//receptor-mediated endocytosis;GO:0006953//acute-phase response;GO:0007186//G protein-coupled receptor signaling pathway;GO:0007204//positive regulation of cytosolic calcium ion concentration;GO:0019221//cytokine-mediated signaling pathway;GO:0030168//platelet activation;GO:0030593//neutrophil chemotaxis;GO:0044267//cellular protein metabolic pro…
0	ENSG00000154162	CDH12	5.32352	0.270958	4.29624	0	0	cadherin 12 [Source:HGNC Symbol;Acc:HGNC:1751]	-	-	-	-	GO:0005886//plasma membrane;GO:0005913//cell-cell adherens junction;GO:0009986//cell surface;GO:0016020//membrane;GO:0016021//integral component of membrane;GO:0016342//catenin complex	GO:0005509//calcium ion binding;GO:0008092//cytoskeletal protein binding;GO:0042803//protein homodimerization activity;GO:0045296//cadherin binding;GO:0046872//metal ion binding	GO:0000902//cell morphogenesis;GO:0007043//cell-cell junction assembly;GO:0007155//cell adhesion;GO:0007156//homophilic cell adhesion via plasma membrane adhesion molecules;GO:0016339//calcium-dependent cell-cell adhesion via plasma membrane cell adhesion molecules;GO:0034332//adherens junction organization;GO:0044331//cell-cell adhesion mediated by cadherin;GO:0098609//cell-cell adhesion
0	ENSG00000170011	MYRIP	4.41611	0.224885	4.29552	0	0	myosin VIIA and Rab interacting protein [Source:HGNC Symbol;Acc:HGNC:19156]	-	-	-	-	GO:0000145//exocyst;GO:0001750//photoreceptor outer segment;GO:0005623//cell;GO:0005737//cytoplasm;GO:0015629//actin cytoskeleton;GO:0030133//transport vesicle;GO:0030864//cortical actin cytoskeleton;GO:0031045//dense core granule;GO:0031410//cytoplasmic vesicle;GO:0042470//melanosome;GO:0045202//synapse;GO:0048471//perinuclear region of cytoplasm	GO:0003779//actin binding;GO:0005515//protein binding;GO:0008270//zinc ion binding;GO:0017022//myosin binding;GO:0017137//Rab GTPase binding;GO:0046872//metal ion binding;GO:0051018//protein kinase A binding	GO:0006886//intracellular protein transport;GO:0032024//positive regulation of insulin secretion
0	ENSG00000249364	AC112206.2	2.70421	0.138798	4.28415	0	0	novel transcript	-	-	-	-	-	-	-
0	ENSG00000163132	MSX1	1.60883	0.0828564	4.27926	0	0	msh homeobox 1 [Source:HGNC Symbol;Acc:HGNC:7391]	Human Diseases	Infectious diseases	ko05166//HTLV-I infection	K09341	GO:0000790//nuclear chromatin;GO:0005634//nucleus;GO:0005654//nucleoplasm	GO:0000977//RNA polymerase II regulatory region sequence-specific DNA binding;GO:0000981//DNA-binding transcription factor activity, RNA polymerase II-specific;GO:0001227//DNA-binding transcription repressor activity, RNA polymerase II-specific;GO:0001228//DNA-binding transcription activator activity, RNA polymerase II-specific;GO:0002039//p53 binding;GO:0003677//DNA binding;GO:0035326//enhancer …	GO:0000122//negative regulation of transcription by RNA polymerase II;GO:0000902//cell morphogenesis;GO:0001701//in utero embryonic development;GO:0001837//epithelial to mesenchymal transition;GO:0003007//heart morphogenesis;GO:0003198//epithelial to mesenchymal transition involved in endocardial cushion formation;GO:0006355//regulation of transcription, DNA-templated;GO:0007275//multicellular or…
0	ENSG00000197360	ZNF98	1.41858	0.0730682	4.27906	0	0	zinc finger protein 98 [Source:HGNC Symbol;Acc:HGNC:13174]	-	-	-	-	GO:0005622//intracellular;GO:0005634//nucleus	GO:0003676//nucleic acid binding;GO:0003677//DNA binding;GO:0046872//metal ion binding	GO:0006355//regulation of transcription, DNA-templated
0	ENSG00000236699	ARHGEF38	2.63486	0.135919	4.27691	0	0	Rho guanine nucleotide exchange factor 38 [Source:HGNC Symbol;Acc:HGNC:25968]	-	-	-	-	GO:0005737//cytoplasm	GO:0005085//guanyl-nucleotide exchange factor activity;GO:0005089//Rho guanyl-nucleotide exchange factor activity;GO:0005515//protein binding	GO:0035023//regulation of Rho protein signal transduction
0	ENSG00000196090	PTPRT	4.68384	0.241701	4.2764	0	0	protein tyrosine phosphatase receptor type T [Source:HGNC Symbol;Acc:HGNC:9682]	-	-	-	-	GO:0005886//plasma membrane;GO:0005887//integral component of plasma membrane;GO:0009986//cell surface;GO:0016020//membrane;GO:0016021//integral component of membrane;GO:0098978//glutamatergic synapse;GO:0099061//integral component of postsynaptic density membrane	GO:0004721//phosphoprotein phosphatase activity;GO:0004725//protein tyrosine phosphatase activity;GO:0005001//transmembrane receptor protein tyrosine phosphatase activity;GO:0005515//protein binding;GO:0008013//beta-catenin binding;GO:0016787//hydrolase activity;GO:0016790//thiolester hydrolase activity;GO:0016791//phosphatase activity;GO:0019903//protein phosphatase binding;GO:0042803//protein h…	GO:0006470//protein dephosphorylation;GO:0007155//cell adhesion;GO:0007156//homophilic cell adhesion via plasma membrane adhesion molecules;GO:0007165//signal transduction;GO:0007169//transmembrane receptor protein tyrosine kinase signaling pathway;GO:0016311//dephosphorylation;GO:0030336//negative regulation of cell migration;GO:0035335//peptidyl-tyrosine dephosphorylation;GO:0050807//regulation…
0	ENSG00000262198	AL157931.1	1.5591	0.0805079	4.27544	0	0	novel transcript	-	-	-	-	-	-	-
0	ENSG00000146038	DCDC2	0.858868	0.0447347	4.26297	0	0	doublecortin domain containing 2 [Source:HGNC Symbol;Acc:HGNC:18141]	-	-	-	-	GO:0005654//nucleoplasm;GO:0005737//cytoplasm;GO:0005815//microtubule organizing center;GO:0005829//cytosol;GO:0005856//cytoskeleton;GO:0005874//microtubule;GO:0005929//cilium;GO:0005930//axoneme;GO:0015630//microtubule cytoskeleton;GO:0030864//cortical actin cytoskeleton;GO:0042995//cell projection;GO:0060091//kinocilium;GO:0072686//mitotic spindle	GO:0005515//protein binding;GO:0019894//kinesin binding	GO:0001764//neuron migration;GO:0006968//cellular defense response;GO:0007399//nervous system development;GO:0007605//sensory perception of sound;GO:0030030//cell projection organization;GO:0030111//regulation of Wnt signaling pathway;GO:0035556//intracellular signal transduction;GO:0045880//positive regulation of smoothened signaling pathway;GO:0048813//dendrite morphogenesis;GO:0060271//cilium …
0	ENSG00000230490	AL139383.1	9.86702	0.516473	4.25585	0	0	novel transcript	-	-	-	-	-	-	-
0	ENSG00000164736	SOX17	0.824092	0.0432863	4.25082	0	0	SRY-box transcription factor 17 [Source:HGNC Symbol;Acc:HGNC:18122]	Environmental Information Processing	Signal transduction	ko04310//Wnt signaling pathway	K04495	GO:0000790//nuclear chromatin;GO:0005634//nucleus;GO:0005654//nucleoplasm;GO:0005667//transcription factor complex;GO:0044798//nuclear transcription factor complex	GO:0000981//DNA-binding transcription factor activity, RNA polymerase II-specific;GO:0001228//DNA-binding transcription activator activity, RNA polymerase II-specific;GO:0003677//DNA binding;GO:0003700//DNA-binding transcription factor activity;GO:0003713//transcription coactivator activity;GO:0005515//protein binding;GO:0008013//beta-catenin binding;GO:0008134//transcription factor binding;GO:00…	GO:0001525//angiogenesis;GO:0001570//vasculogenesis;GO:0001656//metanephros development;GO:0001706//endoderm formation;GO:0001828//inner cell mass cellular morphogenesis;GO:0001947//heart looping;GO:0003142//cardiogenic plate morphogenesis;GO:0003143//embryonic heart tube morphogenesis;GO:0003151//outflow tract morphogenesis;GO:0003308//negative regulation of Wnt signaling pathway involved in hea…
0	ENSG00000176532	PRR15	0.706739	0.0371373	4.25024	0	0	proline rich 15 [Source:HGNC Symbol;Acc:HGNC:22310]	-	-	-	-	-	-	GO:0007275//multicellular organism development
0	ENSG00000226091	LINC00937	3.09289	0.163901	4.23806	0	0	long intergenic non-protein coding RNA 937 [Source:HGNC Symbol;Acc:HGNC:48629]	-	-	-	-	-	-	-
0	ENSG00000170381	SEMA3E	0.906084	0.0482802	4.23014	0	0	semaphorin 3E [Source:HGNC Symbol;Acc:HGNC:10727]	Organismal Systems	Development	ko04360//Axon guidance	K06840	GO:0005576//extracellular region;GO:0005615//extracellular space;GO:0005887//integral component of plasma membrane	GO:0005515//protein binding;GO:0030215//semaphorin receptor binding;GO:0045499//chemorepellent activity	GO:0001525//angiogenesis;GO:0001569//branching involved in blood vessel morphogenesis;GO:0001755//neural crest cell migration;GO:0001953//negative regulation of cell-matrix adhesion;GO:0002040//sprouting angiogenesis;GO:0007275//multicellular organism development;GO:0007399//nervous system development;GO:0008360//regulation of cell shape;GO:0016525//negative regulation of angiogenesis;GO:0030154/…
0	ENSG00000162174	ASRGL1	7.04185	0.375895	4.22755	0	0	asparaginase and isoaspartyl peptidase 1 [Source:HGNC Symbol;Acc:HGNC:16448]	-	-	-	-	GO:0001917//photoreceptor inner segment;GO:0005634//nucleus;GO:0005737//cytoplasm;GO:0005829//cytosol	GO:0004067//asparaginase activity;GO:0008233//peptidase activity;GO:0008798//beta-aspartyl-peptidase activity;GO:0016787//hydrolase activity	GO:0006508//proteolysis;GO:0006559//L-phenylalanine catabolic process;GO:0033345//asparagine catabolic process via L-aspartate
0	ENSG00000091947	TMEM101	2.40287	0.128564	4.2242	0	0	transmembrane protein 101 [Source:HGNC Symbol;Acc:HGNC:28653]	-	-	-	-	GO:0005575//cellular_component;GO:0016020//membrane;GO:0016021//integral component of membrane	-	GO:0043123//positive regulation of I-kappaB kinase/NF-kappaB signaling
0	ENSG00000148735	PLEKHS1	3.51678	0.188386	4.22249	0	0	pleckstrin homology domain containing S1 [Source:HGNC Symbol;Acc:HGNC:26285]	-	-	-	-	-	GO:0005515//protein binding	-
0	ENSG00000124939	SCGB2A1	4.7133	0.255766	4.20384	0	0	secretoglobin family 2A member 1 [Source:HGNC Symbol;Acc:HGNC:7051]	-	-	-	-	GO:0005576//extracellular region;GO:0005615//extracellular space	GO:0046982//protein heterodimerization activity	GO:0030521//androgen receptor signaling pathway
0	ENSG00000109819	PPARGC1A	1.43571	0.0783199	4.19624	0	0	PPARG coactivator 1 alpha [Source:HGNC Symbol;Acc:HGNC:9237]	Organismal Systems;Human Diseases;Organismal Systems;Environmental Information Processing;Environmental Information Processing;Human Diseases;Organismal Systems;Organismal Systems;Organismal Systems	Environmental adaptation;Neurodegenerative diseases;Endocrine system;Signal transduction;Signal transduction;Endocrine and metabolic diseases;Endocrine system;Aging;Endocrine system	ko04714//Thermogenesis;ko05016//Huntington disease;ko04910//Insulin signaling pathway;ko04371//Apelin signaling pathway;ko04152//AMPK signaling pathway;ko04931//Insulin resistance;ko04922//Glucagon signaling pathway;ko04211//Longevity regulating pathway - mammal;ko04920//Adipocytokine signaling pathway	K07202;K07202;K07202;K07202;K07202;K07202;K07202;K07202;K07202	GO:0005634//nucleus;GO:0005654//nucleoplasm;GO:0005719//nuclear euchromatin;GO:0005737//cytoplasm;GO:0005829//cytosol;GO:0016605//PML body;GO:0022626//cytosolic ribosome;GO:0043025//neuronal cell body;GO:0043231//intracellular membrane-bounded organelle;GO:0097440//apical dendrite;GO:1990843//subsarcolemmal mitochondrion;GO:1990844//interfibrillar mitochondrion	GO:0003676//nucleic acid binding;GO:0003677//DNA binding;GO:0003682//chromatin binding;GO:0003712//transcription coregulator activity;GO:0003713//transcription coactivator activity;GO:0003723//RNA binding;GO:0005102//signaling receptor binding;GO:0005515//protein binding;GO:0008134//transcription factor binding;GO:0016922//nuclear receptor binding;GO:0030331//estrogen receptor binding;GO:0030374/…	GO:0000302//response to reactive oxygen species;GO:0000422//autophagy of mitochondrion;GO:0001659//temperature homeostasis;GO:0001666//response to hypoxia;GO:0001678//cellular glucose homeostasis;GO:0001933//negative regulation of protein phosphorylation;GO:0002021//response to dietary excess;GO:0002931//response to ischemia;GO:0006012//galactose metabolic process;GO:0006094//gluconeogenesis;GO:0…
0	ENSG00000170624	SGCD	39.441	2.18122	4.17649	0	0	sarcoglycan delta [Source:HGNC Symbol;Acc:HGNC:10807]	Human Diseases;Human Diseases;Human Diseases;Human Diseases	Cardiovascular diseases;Cardiovascular diseases;Cardiovascular diseases;Cardiovascular diseases	ko05414//Dilated cardiomyopathy (DCM);ko05410//Hypertrophic cardiomyopathy (HCM);ko05412//Arrhythmogenic right ventricular cardiomyopathy (ARVC);ko05416//Viral myocarditis	K12563;K12563;K12563;K12563	GO:0005737//cytoplasm;GO:0005856//cytoskeleton;GO:0005886//plasma membrane;GO:0016010//dystrophin-associated glycoprotein complex;GO:0016011//dystroglycan complex;GO:0016012//sarcoglycan complex;GO:0016020//membrane;GO:0016021//integral component of membrane;GO:0016529//sarcoplasmic reticulum;GO:0042383//sarcolemma	-	GO:0003015//heart process;GO:0007517//muscle organ development;GO:0008219//cell death;GO:0019722//calcium-mediated signaling;GO:0034629//cellular protein-containing complex localization;GO:0048738//cardiac muscle tissue development;GO:0048739//cardiac muscle fiber development;GO:0055074//calcium ion homeostasis;GO:0060047//heart contraction;GO:0060048//cardiac muscle contraction;GO:0060977//coron…
0	ENSG00000086696	HSD17B2	1.77383	0.0989098	4.16461	0	0	hydroxysteroid 17-beta dehydrogenase 2 [Source:HGNC Symbol;Acc:HGNC:5211]	Metabolism;Metabolism;Organismal Systems	Global and overview maps;Lipid metabolism;Endocrine system	ko01100//Metabolic pathways;ko00140//Steroid hormone biosynthesis;ko04913//Ovarian Steroidogenesis	K13368;K13368;K13368	GO:0005789//endoplasmic reticulum membrane;GO:0016020//membrane;GO:0016021//integral component of membrane	GO:0004303//estradiol 17-beta-dehydrogenase activity;GO:0016491//oxidoreductase activity;GO:0047006//17-alpha,20-alpha-dihydroxypregn-4-en-3-one dehydrogenase activity;GO:0047035//testosterone dehydrogenase (NAD+) activity	GO:0001701//in utero embryonic development;GO:0001890//placenta development;GO:0006629//lipid metabolic process;GO:0006694//steroid biosynthetic process;GO:0006703//estrogen biosynthetic process;GO:0032526//response to retinoic acid;GO:0055114//oxidation-reduction process
0	ENSG00000183166	CALN1	2.03587	0.116128	4.13185	0	0	calneuron 1 [Source:HGNC Symbol;Acc:HGNC:13248]	-	-	-	-	GO:0005737//cytoplasm;GO:0005794//Golgi apparatus;GO:0005886//plasma membrane;GO:0016020//membrane;GO:0016021//integral component of membrane;GO:0032588//trans-Golgi network membrane;GO:0048471//perinuclear region of cytoplasm	GO:0005509//calcium ion binding;GO:0046872//metal ion binding	-
0	ENSG00000158528	PPP1R9A	4.18167	0.242116	4.11031	0	0	protein phosphatase 1 regulatory subunit 9A [Source:HGNC Symbol;Acc:HGNC:14946]	-	-	-	-	GO:0005737//cytoplasm;GO:0005829//cytosol;GO:0005856//cytoskeleton;GO:0014069//postsynaptic density;GO:0015629//actin cytoskeleton;GO:0030027//lamellipodium;GO:0030054//cell junction;GO:0030175//filopodium;GO:0030425//dendrite;GO:0030426//growth cone;GO:0030864//cortical actin cytoskeleton;GO:0031594//neuromuscular junction;GO:0043005//neuron projection;GO:0043025//neuronal cell body;GO:0043197//…	GO:0003779//actin binding;GO:0005515//protein binding;GO:0008022//protein C-terminus binding;GO:0008157//protein phosphatase 1 binding;GO:0019901//protein kinase binding;GO:0019904//protein domain specific binding;GO:0042803//protein homodimerization activity;GO:0044325//ion channel binding;GO:0044877//protein-containing complex binding;GO:0051015//actin filament binding;GO:0051020//GTPase binding	GO:0007015//actin filament organization;GO:0007275//multicellular organism development;GO:0007399//nervous system development;GO:0007568//aging;GO:0010976//positive regulation of neuron projection development;GO:0019722//calcium-mediated signaling;GO:0030154//cell differentiation;GO:0030833//regulation of actin filament polymerization;GO:0031175//neuron projection development;GO:0045860//positive…
0	ENSG00000144868	TMEM108	2.3691	0.138867	4.09256	0	0	transmembrane protein 108 [Source:HGNC Symbol;Acc:HGNC:28451]	-	-	-	-	GO:0005575//cellular_component;GO:0005768//endosome;GO:0005769//early endosome;GO:0005886//plasma membrane;GO:0010008//endosome membrane;GO:0014069//postsynaptic density;GO:0016020//membrane;GO:0016021//integral component of membrane;GO:0030054//cell junction;GO:0030424//axon;GO:0030425//dendrite;GO:0036477//somatodendritic compartment;GO:0042995//cell projection;GO:0045202//synapse;GO:0045211//p…	GO:0003674//molecular_function	GO:0006898//receptor-mediated endocytosis;GO:0008090//retrograde axonal transport;GO:0008150//biological_process;GO:0021542//dentate gyrus development;GO:0031175//neuron projection development;GO:0051388//positive regulation of neurotrophin TRK receptor signaling pathway;GO:0097106//postsynaptic density organization;GO:0097484//dendrite extension;GO:0098815//modulation of excitatory postsynaptic …
0	ENSG00000116299	KIAA1324	4.77041	0.280565	4.0877	0	0	KIAA1324 [Source:HGNC Symbol;Acc:HGNC:29618]	-	-	-	-	GO:0005764//lysosome;GO:0005765//lysosomal membrane;GO:0005768//endosome;GO:0005770//late endosome;GO:0005794//Golgi apparatus;GO:0005802//trans-Golgi network;GO:0005886//plasma membrane;GO:0005887//integral component of plasma membrane;GO:0016020//membrane;GO:0016021//integral component of membrane;GO:0031902//late endosome membrane;GO:0070062//extracellular exosome	GO:0003723//RNA binding	GO:0000045//autophagosome assembly;GO:0006914//autophagy;GO:0009267//cellular response to starvation;GO:0044090//positive regulation of vacuole organization;GO:2000786//positive regulation of autophagosome assembly
0	ENSG00000253807	LINC01170	1.52189	0.0898188	4.0827	0	0	long intergenic non-protein coding RNA 1170 [Source:HGNC Symbol;Acc:HGNC:49542]	-	-	-	-	-	-	-
0	ENSG00000124664	SPDEF	1.38508	0.0818653	4.08057	0	0	SAM pointed domain containing ETS transcription factor [Source:HGNC Symbol;Acc:HGNC:17257]	-	-	-	-	GO:0000790//nuclear chromatin;GO:0005634//nucleus	GO:0000981//DNA-binding transcription factor activity, RNA polymerase II-specific;GO:0001227//DNA-binding transcription repressor activity, RNA polymerase II-specific;GO:0003677//DNA binding;GO:0003700//DNA-binding transcription factor activity;GO:0043565//sequence-specific DNA binding	GO:0000122//negative regulation of transcription by RNA polymerase II;GO:0006355//regulation of transcription, DNA-templated;GO:0006357//regulation of transcription by RNA polymerase II;GO:0007275//multicellular organism development;GO:0010454//negative regulation of cell fate commitment;GO:0010455//positive regulation of cell fate commitment;GO:0030154//cell differentiation;GO:0043065//positive …
0	ENSG00000066382	MPPED2	14.4871	0.856339	4.08044	0	0	metallophosphoesterase domain containing 2 [Source:HGNC Symbol;Acc:HGNC:1180]	-	-	-	-	-	GO:0000166//nucleotide binding;GO:0005515//protein binding;GO:0008081//phosphoric diester hydrolase activity;GO:0016208//AMP binding;GO:0016787//hydrolase activity;GO:0019002//GMP binding;GO:0030145//manganese ion binding;GO:0046872//metal ion binding	-
0	ENSG00000184956	MUC6	1.35917	0.0805384	4.07691	0	0	mucin 6, oligomeric mucus/gel-forming [Source:HGNC Symbol;Acc:HGNC:7517]	-	-	-	-	GO:0005576//extracellular region;GO:0005796//Golgi lumen;GO:0005886//plasma membrane	GO:0005201//extracellular matrix structural constituent;GO:0005515//protein binding	GO:0002223//stimulatory C-type lectin receptor signaling pathway;GO:0016266//O-glycan processing;GO:0030277//maintenance of gastrointestinal epithelium
0	ENSG00000012223	LTF	2.37273	0.141499	4.06769	0	0	lactotransferrin [Source:HGNC Symbol;Acc:HGNC:6720]	-	-	-	-	GO:0005576//extracellular region;GO:0005615//extracellular space;GO:0005634//nucleus;GO:0005737//cytoplasm;GO:0009986//cell surface;GO:0030141//secretory granule;GO:0032991//protein-containing complex;GO:0035580//specific granule lumen;GO:0042581//specific granule;GO:0044218//other organism cell membrane;GO:0070062//extracellular exosome;GO:0097013//phagocytic vesicle lumen;GO:1904724//tertiary g…	GO:0001530//lipopolysaccharide binding;GO:0003677//DNA binding;GO:0004252//serine-type endopeptidase activity;GO:0004869//cysteine-type endopeptidase inhibitor activity;GO:0005506//iron ion binding;GO:0005515//protein binding;GO:0008201//heparin binding;GO:0008233//peptidase activity;GO:0008236//serine-type peptidase activity;GO:0016787//hydrolase activity;GO:0043539//protein serine/threonine kin…	GO:0001503//ossification;GO:0001817//regulation of cytokine production;GO:0001895//retina homeostasis;GO:0002227//innate immune response in mucosa;GO:0002376//immune system process;GO:0006508//proteolysis;GO:0006811//ion transport;GO:0006959//humoral immune response;GO:0019730//antimicrobial humoral response;GO:0019731//antibacterial humoral response;GO:0019732//antifungal humoral response;GO:003…
0	ENSG00000162949	CAPN13	2.49702	0.150788	4.04961	0	0	calpain 13 [Source:HGNC Symbol;Acc:HGNC:16663]	-	-	-	-	GO:0005622//intracellular;GO:0005737//cytoplasm	GO:0004198//calcium-dependent cysteine-type endopeptidase activity;GO:0005509//calcium ion binding;GO:0008233//peptidase activity;GO:0008234//cysteine-type peptidase activity;GO:0016787//hydrolase activity	GO:0006508//proteolysis
0	ENSG00000162878	PKDCC	2.43634	0.14817	4.0394	0	0	protein kinase domain containing, cytoplasmic [Source:HGNC Symbol;Acc:HGNC:25123]	-	-	-	-	GO:0005576//extracellular region;GO:0005794//Golgi apparatus	GO:0000166//nucleotide binding;GO:0004672//protein kinase activity;GO:0004713//protein tyrosine kinase activity;GO:0004715//non-membrane spanning protein tyrosine kinase activity;GO:0005524//ATP binding;GO:0016301//kinase activity;GO:0016740//transferase activity	GO:0001501//skeletal system development;GO:0001503//ossification;GO:0006468//protein phosphorylation;GO:0007275//multicellular organism development;GO:0015031//protein transport;GO:0016310//phosphorylation;GO:0018108//peptidyl-tyrosine phosphorylation;GO:0030154//cell differentiation;GO:0030282//bone mineralization;GO:0030501//positive regulation of bone mineralization;GO:0032332//positive regula…
0	ENSG00000101443	WFDC2	25.5348	1.57908	4.01531	0	0	WAP four-disulfide core domain 2 [Source:HGNC Symbol;Acc:HGNC:15939]	-	-	-	-	GO:0005576//extracellular region;GO:0005615//extracellular space;GO:0070062//extracellular exosome	GO:0004866//endopeptidase inhibitor activity;GO:0004867//serine-type endopeptidase inhibitor activity;GO:0004869//cysteine-type endopeptidase inhibitor activity;GO:0019828//aspartic-type endopeptidase inhibitor activity;GO:0030414//peptidase inhibitor activity	GO:0006508//proteolysis;GO:0007283//spermatogenesis;GO:0010466//negative regulation of peptidase activity;GO:0010951//negative regulation of endopeptidase activity
0	ENSG00000160111	CPAMD8	0.855931	0.0548629	3.96359	0	0	C3 and PZP like alpha-2-macroglobulin domain containing 8 [Source:HGNC Symbol;Acc:HGNC:23228]	-	-	-	-	GO:0005576//extracellular region;GO:0005615//extracellular space;GO:0005886//plasma membrane;GO:0016020//membrane	GO:0004866//endopeptidase inhibitor activity;GO:0004867//serine-type endopeptidase inhibitor activity;GO:0005515//protein binding;GO:0030414//peptidase inhibitor activity	GO:0001654//eye development;GO:0010466//negative regulation of peptidase activity;GO:0010951//negative regulation of endopeptidase activity
0	ENSG00000125999	BPIFB1	5.89259	0.378356	3.96109	0	0	BPI fold containing family B member 1 [Source:HGNC Symbol;Acc:HGNC:16108]	-	-	-	-	GO:0005576//extracellular region;GO:0005615//extracellular space;GO:0070062//extracellular exosome	GO:0003674//molecular_function;GO:0008289//lipid binding	GO:0002227//innate immune response in mucosa;GO:0002376//immune system process;GO:0019730//antimicrobial humoral response;GO:0034144//negative regulation of toll-like receptor 4 signaling pathway;GO:0045087//innate immune response
0	ENSG00000215182	MUC5AC	1.8493	0.121302	3.9303	0	0	mucin 5AC, oligomeric mucus/gel-forming [Source:HGNC Symbol;Acc:HGNC:7515]	Organismal Systems	Immune system	ko04657//IL-17 signaling pathway	K21125	GO:0005576//extracellular region;GO:0005615//extracellular space;GO:0005737//cytoplasm;GO:0005796//Golgi lumen;GO:0005886//plasma membrane;GO:0070062//extracellular exosome;GO:0070701//mucus layer	GO:0005201//extracellular matrix structural constituent;GO:0005515//protein binding	GO:0002223//stimulatory C-type lectin receptor signaling pathway;GO:0016266//O-glycan processing;GO:0048015//phosphatidylinositol-mediated signaling
0	ENSG00000223829	AC004870.2	2.51379	0.168524	3.89884	0	0	novel transcript	-	-	-	-	-	-	-
0	ENSG00000185942	NKAIN3	1.45299	0.0979987	3.89012	0	0	sodium/potassium transporting ATPase interacting 3 [Source:HGNC Symbol;Acc:HGNC:26829]	-	-	-	-	GO:0005886//plasma membrane;GO:0016020//membrane;GO:0016021//integral component of membrane	-	GO:0002028//regulation of sodium ion transport
0	ENSG00000080493	SLC4A4	7.66086	0.531712	3.84879	0	0	solute carrier family 4 member 4 [Source:HGNC Symbol;Acc:HGNC:11030]	Organismal Systems;Organismal Systems;Organismal Systems	Digestive system;Digestive system;Excretory system	ko04972//Pancreatic secretion;ko04976//Bile secretion;ko04964//Proximal tubule bicarbonate reclamation	K13575;K13575;K13575	GO:0005886//plasma membrane;GO:0005887//integral component of plasma membrane;GO:0016020//membrane;GO:0016021//integral component of membrane;GO:0016323//basolateral plasma membrane;GO:0070062//extracellular exosome	GO:0005452//inorganic anion exchanger activity;GO:0005515//protein binding;GO:0008509//anion transmembrane transporter activity;GO:0008510//sodium:bicarbonate symporter activity;GO:0015293//symporter activity	GO:0006811//ion transport;GO:0006814//sodium ion transport;GO:0006820//anion transport;GO:0015698//inorganic anion transport;GO:0015701//bicarbonate transport;GO:0051453//regulation of intracellular pH;GO:0055085//transmembrane transport;GO:0098656//anion transmembrane transport
0	ENSG00000021645	NRXN3	8.37971	0.581894	3.84807	0	0	neurexin 3 [Source:HGNC Symbol;Acc:HGNC:8010]	Environmental Information Processing	Signaling molecules and interaction	ko04514//Cell adhesion molecules (CAMs)	K07377	GO:0005886//plasma membrane;GO:0005887//integral component of plasma membrane;GO:0016020//membrane;GO:0016021//integral component of membrane;GO:0032991//protein-containing complex;GO:0098793//presynapse;GO:0098982//GABA-ergic synapse	GO:0004888//transmembrane signaling receptor activity;GO:0005246//calcium channel regulator activity;GO:0038023//signaling receptor activity;GO:0046872//metal ion binding;GO:0050839//cell adhesion molecule binding;GO:0097109//neuroligin family protein binding	GO:0001525//angiogenesis;GO:0007155//cell adhesion;GO:0007158//neuron cell-cell adhesion;GO:0007165//signal transduction;GO:0007268//chemical synaptic transmission;GO:0007269//neurotransmitter secretion;GO:0007411//axon guidance;GO:0007416//synapse assembly;GO:0007612//learning;GO:0030534//adult behavior;GO:0035176//social behavior;GO:0071625//vocalization behavior;GO:2000300//regulation of synap…
0	ENSG00000165215	CLDN3	0.803188	0.0558605	3.84584	0	0	claudin 3 [Source:HGNC Symbol;Acc:HGNC:2045]	Cellular Processes;Environmental Information Processing;Human Diseases;Organismal Systems	Cellular community - eukaryotes;Signaling molecules and interaction;Infectious diseases;Immune system	ko04530//Tight junction;ko04514//Cell adhesion molecules (CAMs);ko05160//Hepatitis C;ko04670//Leukocyte transendothelial migration	K06087;K06087;K06087;K06087	GO:0005737//cytoplasm;GO:0005886//plasma membrane;GO:0005887//integral component of plasma membrane;GO:0005923//bicellular tight junction;GO:0016020//membrane;GO:0016021//integral component of membrane;GO:0016327//apicolateral plasma membrane;GO:0016328//lateral plasma membrane;GO:0030054//cell junction;GO:0070160//tight junction	GO:0004888//transmembrane signaling receptor activity;GO:0005198//structural molecule activity;GO:0042802//identical protein binding	GO:0001666//response to hypoxia;GO:0003382//epithelial cell morphogenesis;GO:0016338//calcium-independent cell-cell adhesion via plasma membrane cell-adhesion molecules;GO:0045471//response to ethanol;GO:0051260//protein homooligomerization;GO:0051291//protein heterooligomerization;GO:0070830//bicellular tight junction assembly;GO:0090559//regulation of membrane permeability;GO:1903348//positive …
0	ENSG00000012171	SEMA3B	2.87047	0.19965	3.84574	0	0	semaphorin 3B [Source:HGNC Symbol;Acc:HGNC:10724]	Organismal Systems	Development	ko04360//Axon guidance	K06840	GO:0005576//extracellular region;GO:0005615//extracellular space;GO:0005783//endoplasmic reticulum;GO:0005887//integral component of plasma membrane;GO:0062023//collagen-containing extracellular matrix	GO:0005515//protein binding;GO:0030215//semaphorin receptor binding;GO:0045499//chemorepellent activity	GO:0001755//neural crest cell migration;GO:0007267//cell-cell signaling;GO:0007411//axon guidance;GO:0030335//positive regulation of cell migration;GO:0048843//negative regulation of axon extension involved in axon guidance;GO:0050919//negative chemotaxis;GO:0061643//chemorepulsion of axon;GO:0071526//semaphorin-plexin signaling pathway
0	ENSG00000198483	ANKRD35	1.35719	0.0958216	3.82413	0	0	ankyrin repeat domain 35 [Source:HGNC Symbol;Acc:HGNC:26323]	-	-	-	-	-	GO:0005515//protein binding	-
0	ENSG00000270571	AC007681.1	2.0239	0.143349	3.81953	0	0	novel transcript, antisense to TACR1	-	-	-	-	-	-	-
0	ENSG00000205517	RGL3	1.24557	0.0882473	3.81911	0	0	ral guanine nucleotide dissociation stimulator like 3 [Source:HGNC Symbol;Acc:HGNC:30282]	-	-	-	-	GO:0005622//intracellular	GO:0005085//guanyl-nucleotide exchange factor activity;GO:0008321//Ral guanyl-nucleotide exchange factor activity;GO:0017016//Ras GTPase binding;GO:0031267//small GTPase binding	GO:0007165//signal transduction;GO:0007264//small GTPase mediated signal transduction;GO:0043547//positive regulation of GTPase activity
0	ENSG00000142494	SLC47A1	1.80219	0.129306	3.80088	0	0	solute carrier family 47 member 1 [Source:HGNC Symbol;Acc:HGNC:25588]	-	-	-	-	GO:0005886//plasma membrane;GO:0016020//membrane;GO:0016021//integral component of membrane;GO:0031982//vesicle	GO:0015297//antiporter activity;GO:0022857//transmembrane transporter activity;GO:0042910//xenobiotic transmembrane transporter activity	GO:0006812//cation transport;GO:0006855//drug transmembrane transport;GO:0015695//organic cation transport;GO:0015893//drug transport;GO:0042908//xenobiotic transport;GO:0055085//transmembrane transport
0	ENSG00000170959	DCDC1	0.886481	0.0642196	3.78701	0	0	doublecortin domain containing 1 [Source:HGNC Symbol;Acc:HGNC:20625]	-	-	-	-	GO:0005737//cytoplasm;GO:0005819//spindle;GO:0005856//cytoskeleton;GO:0005874//microtubule;GO:0030496//midbody;GO:0072686//mitotic spindle;GO:0090543//Flemming body	GO:0005515//protein binding;GO:0008017//microtubule binding;GO:0030246//carbohydrate binding	GO:0007049//cell cycle;GO:0035556//intracellular signal transduction;GO:0051301//cell division;GO:1902412//regulation of mitotic cytokinesis
0	ENSG00000073756	PTGS2	4.50274	0.327487	3.78129	0	0	prostaglandin-endoperoxide synthase 2 [Source:HGNC Symbol;Acc:HGNC:9605]	Metabolism;Human Diseases;Human Diseases;Human Diseases;Human Diseases;Organismal Systems;Human Diseases;Organismal Systems;Organismal Systems;Environmental Information Processing;Organismal Systems;Environmental Information Processing;Organismal Systems;Human Diseases;Human Diseases;Human Diseases;Metabolism;Environmental Information Processing;Organismal Systems;Organismal Systems	Global and overview maps;Cancers;Infectious diseases;Infectious diseases;Infectious diseases;Endocrine system;Cancers;Nervous system;Nervous system;Signal transduction;Immune system;Signal transduction;Immune system;Cancers;Cancers;Infectious diseases;Lipid metabolism;Signal transduction;Endocrine system;Endocrine system	ko01100//Metabolic pathways;ko05200//Pathways in cancer;ko05165//Human papillomavirus infection;ko05163//Human cytomegalovirus infection;ko05167//Kaposi sarcoma-associated herpesvirus infection;ko04921//Oxytocin signaling pathway;ko05206//MicroRNAs in cancer;ko04723//Retrograde endocannabinoid signaling;ko04726//Serotonergic synapse;ko04668//TNF signaling pathway;ko04625//C-type lectin receptor s…	K11987;K11987;K11987;K11987;K11987;K11987;K11987;K11987;K11987;K11987;K11987;K11987;K11987;K11987;K11987;K11987;K11987;K11987;K11987;K11987	GO:0005737//cytoplasm;GO:0005783//endoplasmic reticulum;GO:0005788//endoplasmic reticulum lumen;GO:0005789//endoplasmic reticulum membrane;GO:0005901//caveola;GO:0016020//membrane;GO:0031090//organelle membrane;GO:0032991//protein-containing complex;GO:0043005//neuron projection;GO:0043231//intracellular membrane-bounded organelle	GO:0004601//peroxidase activity;GO:0004666//prostaglandin-endoperoxide synthase activity;GO:0005515//protein binding;GO:0016491//oxidoreductase activity;GO:0016702//oxidoreductase activity, acting on single donors with incorporation of molecular oxygen, incorporation of two atoms of oxygen;GO:0016740//transferase activity;GO:0019899//enzyme binding;GO:0020037//heme binding;GO:0042803//protein hom…	GO:0001516//prostaglandin biosynthetic process;GO:0001525//angiogenesis;GO:0006629//lipid metabolic process;GO:0006631//fatty acid metabolic process;GO:0006633//fatty acid biosynthetic process;GO:0006693//prostaglandin metabolic process;GO:0006954//inflammatory response;GO:0006979//response to oxidative stress;GO:0007566//embryo implantation;GO:0007568//aging;GO:0007612//learning;GO:0007613//memo…
0	ENSG00000106541	AGR2	8.95502	0.651519	3.78082	0	0	anterior gradient 2, protein disulphide isomerase family member [Source:HGNC Symbol;Acc:HGNC:328]	-	-	-	-	GO:0005576//extracellular region;GO:0005615//extracellular space;GO:0005783//endoplasmic reticulum	GO:0002162//dystroglycan binding;GO:0005154//epidermal growth factor receptor binding;GO:0005515//protein binding;GO:0042803//protein homodimerization activity	GO:0010628//positive regulation of gene expression;GO:0010811//positive regulation of cell-substrate adhesion;GO:0045742//positive regulation of epidermal growth factor receptor signaling pathway;GO:0048546//digestive tract morphogenesis;GO:0048639//positive regulation of developmental growth;GO:0060480//lung goblet cell differentiation;GO:0060548//negative regulation of cell death;GO:0070254//mu…
0	ENSG00000108551	RASD1	2.36724	0.173874	3.7671	0	0	ras related dexamethasone induced 1 [Source:HGNC Symbol;Acc:HGNC:15828]	Human Diseases;Organismal Systems	Endocrine and metabolic diseases;Environmental adaptation	ko04934//Cushing syndrome;ko04713//Circadian entrainment	K07843;K07843	GO:0005634//nucleus;GO:0005737//cytoplasm;GO:0005886//plasma membrane;GO:0016020//membrane;GO:0016529//sarcoplasmic reticulum;GO:0048471//perinuclear region of cytoplasm	GO:0000166//nucleotide binding;GO:0003924//GTPase activity;GO:0005515//protein binding;GO:0005525//GTP binding	GO:0007165//signal transduction;GO:0007186//G protein-coupled receptor signaling pathway;GO:0007263//nitric oxide mediated signal transduction;GO:0045892//negative regulation of transcription, DNA-templated
0	ENSG00000124107	SLPI	38.3212	2.82417	3.76224	0	0	secretory leukocyte peptidase inhibitor [Source:HGNC Symbol;Acc:HGNC:11092]	-	-	-	-	GO:0005576//extracellular region;GO:0005615//extracellular space;GO:0035580//specific granule lumen;GO:0062023//collagen-containing extracellular matrix;GO:0070062//extracellular exosome	GO:0003677//DNA binding;GO:0003729//mRNA binding;GO:0004866//endopeptidase inhibitor activity;GO:0004867//serine-type endopeptidase inhibitor activity;GO:0005515//protein binding;GO:0019899//enzyme binding;GO:0030414//peptidase inhibitor activity	GO:0002376//immune system process;GO:0006955//immune response;GO:0010466//negative regulation of peptidase activity;GO:0010951//negative regulation of endopeptidase activity;GO:0019731//antibacterial humoral response;GO:0032091//negative regulation of protein binding;GO:0032496//response to lipopolysaccharide;GO:0035821//modification of morphology or physiology of other organism;GO:0042742//defen…
0	ENSG00000155792	DEPTOR	4.0611	0.301759	3.7504	0	0	DEP domain containing MTOR interacting protein [Source:HGNC Symbol;Acc:HGNC:22953]	Environmental Information Processing;Cellular Processes	Signal transduction;Transport and catabolism	ko04150//mTOR signaling pathway;ko04140//Autophagy - animal	K20402;K20402	GO:0005622//intracellular	GO:0005515//protein binding	GO:0006469//negative regulation of protein kinase activity;GO:0032007//negative regulation of TOR signaling;GO:0035556//intracellular signal transduction;GO:0045792//negative regulation of cell size;GO:2001236//regulation of extrinsic apoptotic signaling pathway
0	ENSG00000172572	PDE3A	17.9976	1.35982	3.72632	0	0	phosphodiesterase 3A [Source:HGNC Symbol;Acc:HGNC:8778]	Environmental Information Processing;Metabolism;Environmental Information Processing;Human Diseases;Organismal Systems	Signal transduction;Nucleotide metabolism;Signal transduction;Substance dependence;Endocrine system	ko04024//cAMP signaling pathway;ko00230//Purine metabolism;ko04022//cGMP - PKG signaling pathway;ko05032//Morphine addiction;ko04924//Renin secretion	K19021;K19021;K19021;K19021;K19021	GO:0005829//cytosol;GO:0016020//membrane;GO:0016021//integral component of membrane	GO:0004114//3',5'-cyclic-nucleotide phosphodiesterase activity;GO:0004115//3',5'-cyclic-AMP phosphodiesterase activity;GO:0004119//cGMP-inhibited cyclic-nucleotide phosphodiesterase activity;GO:0005515//protein binding;GO:0008081//phosphoric diester hydrolase activity;GO:0016787//hydrolase activity;GO:0046872//metal ion binding	GO:0001556//oocyte maturation;GO:0006629//lipid metabolic process;GO:0007165//signal transduction;GO:0007186//G protein-coupled receptor signaling pathway;GO:0019933//cAMP-mediated signaling;GO:0019934//cGMP-mediated signaling;GO:0040020//regulation of meiotic nuclear division;GO:0042493//response to drug;GO:0043066//negative regulation of apoptotic process;GO:0043116//negative regulation of vasc…
0	ENSG00000159167	STC1	2.99907	0.228145	3.71649	0	0	stanniocalcin 1 [Source:HGNC Symbol;Acc:HGNC:11373]	-	-	-	-	GO:0005576//extracellular region;GO:0005615//extracellular space;GO:0005634//nucleus;GO:0005737//cytoplasm;GO:0016324//apical plasma membrane	GO:0005179//hormone activity	GO:0001503//ossification;GO:0001886//endothelial cell morphogenesis;GO:0003421//growth plate cartilage axis specification;GO:0006874//cellular calcium ion homeostasis;GO:0007165//signal transduction;GO:0007566//embryo implantation;GO:0010596//negative regulation of endothelial cell migration;GO:0014070//response to organic cyclic compound;GO:0030336//negative regulation of cell migration;GO:00332…
0	ENSG00000161055	SCGB3A1	2.22396	0.16999	3.70961	0	0	secretoglobin family 3A member 1 [Source:HGNC Symbol;Acc:HGNC:18384]	-	-	-	-	GO:0005576//extracellular region;GO:0005615//extracellular space;GO:0070062//extracellular exosome	GO:0005125//cytokine activity	GO:0007165//signal transduction;GO:0030308//negative regulation of cell growth;GO:0042127//regulation of cell proliferation;GO:1901741//positive regulation of myoblast fusion
0	ENSG00000196208	GREB1	6.52419	0.49919	3.70814	0	0	growth regulating estrogen receptor binding 1 [Source:HGNC Symbol;Acc:HGNC:24885]	-	-	-	-	GO:0005654//nucleoplasm;GO:0016020//membrane;GO:0016021//integral component of membrane;GO:0070062//extracellular exosome	-	-
0	ENSG00000091129	NRCAM	3.23281	0.248237	3.703	0	0	neuronal cell adhesion molecule [Source:HGNC Symbol;Acc:HGNC:7994]	Environmental Information Processing	Signaling molecules and interaction	ko04514//Cell adhesion molecules (CAMs)	K06756	GO:0005576//extracellular region;GO:0005886//plasma membrane;GO:0005887//integral component of plasma membrane;GO:0009897//external side of plasma membrane;GO:0016020//membrane;GO:0016021//integral component of membrane;GO:0030424//axon;GO:0042995//cell projection;GO:0043005//neuron projection;GO:0043194//axon initial segment;GO:0045202//synapse;GO:0098978//glutamatergic synapse;GO:0099055//integ…	GO:0005515//protein binding;GO:0030506//ankyrin binding;GO:0086080//protein binding involved in heterotypic cell-cell adhesion	GO:0001525//angiogenesis;GO:0001764//neuron migration;GO:0007155//cell adhesion;GO:0007409//axonogenesis;GO:0007411//axon guidance;GO:0007413//axonal fasciculation;GO:0007416//synapse assembly;GO:0007417//central nervous system development;GO:0008104//protein localization;GO:0010975//regulation of neuron projection development;GO:0019227//neuronal action potential propagation;GO:0030516//regulati…
0	ENSG00000125618	PAX8	3.31196	0.256053	3.69317	0	0	paired box 8 [Source:HGNC Symbol;Acc:HGNC:8622]	Human Diseases;Human Diseases;Organismal Systems;Human Diseases	Cancers;Cancers;Endocrine system;Cancers	ko05200//Pathways in cancer;ko05202//Transcriptional misregulation in cancers;ko04918//Thyroid hormone synthesis;ko05216//Thyroid cancer	K09293;K09293;K09293;K09293	GO:0000790//nuclear chromatin;GO:0005634//nucleus;GO:0005654//nucleoplasm	GO:0000978//RNA polymerase II proximal promoter sequence-specific DNA binding;GO:0000981//DNA-binding transcription factor activity, RNA polymerase II-specific;GO:0001228//DNA-binding transcription activator activity, RNA polymerase II-specific;GO:0003677//DNA binding;GO:0003700//DNA-binding transcription factor activity;GO:0004996//thyroid-stimulating hormone receptor activity;GO:0005515//protei…	GO:0001655//urogenital system development;GO:0001656//metanephros development;GO:0001658//branching involved in ureteric bud morphogenesis;GO:0001822//kidney development;GO:0001823//mesonephros development;GO:0003281//ventricular septum development;GO:0003337//mesenchymal to epithelial transition involved in metanephros morphogenesis;GO:0006351//transcription, DNA-templated;GO:0006355//regulation…
0	ENSG00000106025	TSPAN12	0.720246	0.0566653	3.66795	0	0	tetraspanin 12 [Source:HGNC Symbol;Acc:HGNC:21641]	-	-	-	-	GO:0005886//plasma membrane;GO:0005887//integral component of plasma membrane;GO:0016020//membrane;GO:0016021//integral component of membrane	GO:0005515//protein binding	GO:0001525//angiogenesis;GO:0007166//cell surface receptor signaling pathway;GO:0010842//retina layer formation;GO:0016055//Wnt signaling pathway;GO:0045765//regulation of angiogenesis
0	ENSG00000164825	DEFB1	1.85474	0.147083	3.65652	0	0	defensin beta 1 [Source:HGNC Symbol;Acc:HGNC:2766]	-	-	-	-	GO:0005576//extracellular region;GO:0005615//extracellular space;GO:0005796//Golgi lumen;GO:0016020//membrane;GO:0019898//extrinsic component of membrane;GO:0070062//extracellular exosome;GO:0097225//sperm midpiece;GO:1990742//microvesicle	GO:0005515//protein binding;GO:0031731//CCR6 chemokine receptor binding;GO:0042802//identical protein binding	GO:0002227//innate immune response in mucosa;GO:0006935//chemotaxis;GO:0006952//defense response;GO:0006955//immune response;GO:0007186//G protein-coupled receptor signaling pathway;GO:0009617//response to bacterium;GO:0019730//antimicrobial humoral response;GO:0019731//antibacterial humoral response;GO:0019933//cAMP-mediated signaling;GO:0035584//calcium-mediated signaling using intracellular ca…
0	ENSG00000160180	TFF3	12.28	0.986539	3.63779	0	0	trefoil factor 3 [Source:HGNC Symbol;Acc:HGNC:11757]	-	-	-	-	GO:0005576//extracellular region;GO:0005615//extracellular space;GO:0005737//cytoplasm;GO:0030141//secretory granule	GO:0003674//molecular_function;GO:0005515//protein binding	GO:0010906//regulation of glucose metabolic process;GO:0030277//maintenance of gastrointestinal epithelium
0	ENSG00000106078	COBL	5.23991	0.42882	3.6111	0	0	cordon-bleu WH2 repeat protein [Source:HGNC Symbol;Acc:HGNC:22199]	-	-	-	-	GO:0001726//ruffle;GO:0005737//cytoplasm;GO:0005856//cytoskeleton;GO:0005884//actin filament;GO:0005886//plasma membrane;GO:0005938//cell cortex;GO:0016020//membrane;GO:0030424//axon;GO:0030425//dendrite;GO:0042995//cell projection;GO:0043025//neuronal cell body;GO:0044294//dendritic growth cone;GO:0044295//axonal growth cone;GO:0048471//perinuclear region of cytoplasm	GO:0003779//actin binding;GO:0003785//actin monomer binding;GO:0005515//protein binding	GO:0000578//embryonic axis specification;GO:0001757//somite specification;GO:0001843//neural tube closure;GO:0001889//liver development;GO:0030041//actin filament polymerization;GO:0030903//notochord development;GO:0033504//floor plate development;GO:0048565//digestive tract development;GO:0048669//collateral sprouting in absence of injury;GO:0051639//actin filament network formation;GO:1900006//…
0	ENSG00000260658	AC138305.1	1.05442	0.08647	3.60811	0	0	novel transcript	-	-	-	-	-	-	-
0	ENSG00000164199	ADGRV1	0.896484	0.0736641	3.60524	0	0	adhesion G protein-coupled receptor V1 [Source:HGNC Symbol;Acc:HGNC:17416]	-	-	-	-	GO:0001917//photoreceptor inner segment;GO:0002141//stereocilia ankle link;GO:0002142//stereocilia ankle link complex;GO:0005737//cytoplasm;GO:0005886//plasma membrane;GO:0009986//cell surface;GO:0016020//membrane;GO:0016021//integral component of membrane;GO:0032420//stereocilium;GO:0042995//cell projection;GO:0043235//receptor complex;GO:0045202//synapse;GO:0060171//stereocilium membrane;GO:007…	GO:0001965//G-protein alpha-subunit binding;GO:0004888//transmembrane signaling receptor activity;GO:0004930//G protein-coupled receptor activity;GO:0005509//calcium ion binding;GO:0005515//protein binding;GO:0010855//adenylate cyclase inhibitor activity;GO:0016787//hydrolase activity	GO:0007154//cell communication;GO:0007165//signal transduction;GO:0007166//cell surface receptor signaling pathway;GO:0007186//G protein-coupled receptor signaling pathway;GO:0007194//negative regulation of adenylate cyclase activity;GO:0007399//nervous system development;GO:0007601//visual perception;GO:0007605//sensory perception of sound;GO:0010739//positive regulation of protein kinase A sign…
0	ENSG00000111110	PPM1H	4.81253	0.403311	3.57683	0	0	protein phosphatase, Mg2+/Mn2+ dependent 1H [Source:HGNC Symbol;Acc:HGNC:18583]	-	-	-	-	GO:0005634//nucleus;GO:0005654//nucleoplasm;GO:0005737//cytoplasm;GO:0005739//mitochondrion;GO:0045202//synapse;GO:0098978//glutamatergic synapse	GO:0003824//catalytic activity;GO:0004721//phosphoprotein phosphatase activity;GO:0004722//protein serine/threonine phosphatase activity;GO:0004724//magnesium-dependent protein serine/threonine phosphatase activity;GO:0004741//[pyruvate dehydrogenase (lipoamide)] phosphatase activity;GO:0016787//hydrolase activity	GO:0006470//protein dephosphorylation;GO:1904184//positive regulation of pyruvate dehydrogenase activity
0	ENSG00000114805	PLCH1	1.66107	0.140496	3.56352	0	0	phospholipase C eta 1 [Source:HGNC Symbol;Acc:HGNC:29185]	Metabolism;Metabolism	Global and overview maps;Carbohydrate metabolism	ko01100//Metabolic pathways;ko00562//Inositol phosphate metabolism	K19006;K19006	GO:0005737//cytoplasm;GO:0005829//cytosol;GO:0005886//plasma membrane;GO:0016020//membrane;GO:0043231//intracellular membrane-bounded organelle	GO:0004435//phosphatidylinositol phospholipase C activity;GO:0005509//calcium ion binding;GO:0008081//phosphoric diester hydrolase activity;GO:0016787//hydrolase activity;GO:0046872//metal ion binding;GO:0050429//calcium-dependent phospholipase C activity	GO:0006629//lipid metabolic process;GO:0007165//signal transduction;GO:0016042//lipid catabolic process;GO:0032959//inositol trisphosphate biosynthetic process;GO:0035556//intracellular signal transduction;GO:0043647//inositol phosphate metabolic process;GO:0048015//phosphatidylinositol-mediated signaling;GO:0051209//release of sequestered calcium ion into cytosol
0	ENSG00000077063	CTTNBP2	2.10541	0.180474	3.54424	0	0	cortactin binding protein 2 [Source:HGNC Symbol;Acc:HGNC:15679]	-	-	-	-	GO:0005737//cytoplasm;GO:0005938//cell cortex;GO:0008021//synaptic vesicle;GO:0042995//cell projection;GO:0043197//dendritic spine;GO:0098871//postsynaptic actin cytoskeleton;GO:0098978//glutamatergic synapse	GO:0005515//protein binding;GO:0017124//SH3 domain binding	GO:0007420//brain development;GO:0050807//regulation of synapse organization;GO:1905274//regulation of modification of postsynaptic actin cytoskeleton
0	ENSG00000140263	SORD	4.35608	0.377371	3.52898	0	0	sorbitol dehydrogenase [Source:HGNC Symbol;Acc:HGNC:11184]	Metabolism;Metabolism;Metabolism	Global and overview maps;Carbohydrate metabolism;Carbohydrate metabolism	ko01100//Metabolic pathways;ko00040//Pentose and glucuronate interconversions;ko00051//Fructose and mannose metabolism	K00008;K00008;K00008	GO:0005615//extracellular space;GO:0005739//mitochondrion;GO:0005829//cytosol;GO:0005929//cilium;GO:0016020//membrane;GO:0031514//motile cilium;GO:0031966//mitochondrial membrane;GO:0042995//cell projection;GO:0070062//extracellular exosome	GO:0000721//(R,R)-butanediol dehydrogenase activity;GO:0003939//L-iditol 2-dehydrogenase activity;GO:0008270//zinc ion binding;GO:0016491//oxidoreductase activity;GO:0030246//carbohydrate binding;GO:0042802//identical protein binding;GO:0046526//D-xylulose reductase activity;GO:0046872//metal ion binding;GO:0050255//ribitol 2-dehydrogenase activity;GO:0051287//NAD binding	GO:0006006//glucose metabolic process;GO:0006060//sorbitol metabolic process;GO:0006062//sorbitol catabolic process;GO:0006970//response to osmotic stress;GO:0009725//response to hormone;GO:0019640//glucuronate catabolic process to xylulose 5-phosphate;GO:0030317//flagellated sperm motility;GO:0031667//response to nutrient levels;GO:0042493//response to drug;GO:0046370//fructose biosynthetic proc…
0	ENSG00000182732	RGS6	12.8063	1.12346	3.51084	0	0	regulator of G protein signaling 6 [Source:HGNC Symbol;Acc:HGNC:10002]	-	-	-	-	GO:0005634//nucleus;GO:0005737//cytoplasm;GO:0005829//cytosol;GO:0005886//plasma membrane;GO:0016020//membrane;GO:0019898//extrinsic component of membrane	GO:0003924//GTPase activity;GO:0005096//GTPase activator activity;GO:0005515//protein binding	GO:0007186//G protein-coupled receptor signaling pathway;GO:0008277//regulation of G protein-coupled receptor signaling pathway;GO:0009968//negative regulation of signal transduction;GO:0035556//intracellular signal transduction;GO:0043547//positive regulation of GTPase activity
0	ENSG00000162409	PRKAA2	1.04485	0.0920331	3.505	0	0	protein kinase AMP-activated catalytic subunit alpha 2 [Source:HGNC Symbol;Acc:HGNC:9377]	Environmental Information Processing;Organismal Systems;Cellular Processes;Organismal Systems;Environmental Information Processing;Human Diseases;Organismal Systems;Environmental Information Processing;Human Diseases;Environmental Information Processing;Cellular Processes;Environmental Information Processing;Human Diseases;Organismal Systems;Organismal Systems;Human Diseases;Organismal Systems;Or…	Signal transduction;Environmental adaptation;Cellular community - eukaryotes;Endocrine system;Signal transduction;Endocrine and metabolic diseases;Endocrine system;Signal transduction;Cardiovascular diseases;Signal transduction;Transport and catabolism;Signal transduction;Endocrine and metabolic diseases;Endocrine system;Aging;Cardiovascular diseases;Endocrine system;Aging;Environmental adaptation	ko04151//PI3K-Akt signaling pathway;ko04714//Thermogenesis;ko04530//Tight junction;ko04921//Oxytocin signaling pathway;ko04150//mTOR signaling pathway;ko04932//Non-alcoholic fatty liver disease (NAFLD);ko04910//Insulin signaling pathway;ko04371//Apelin signaling pathway;ko05418//Fluid shear stress and atherosclerosis;ko04068//FoxO signaling pathway;ko04140//Autophagy - animal;ko04152//AMPK signal…	K07198;K07198;K07198;K07198;K07198;K07198;K07198;K07198;K07198;K07198;K07198;K07198;K07198;K07198;K07198;K07198;K07198;K07198;K07198	GO:0005634//nucleus;GO:0005654//nucleoplasm;GO:0005737//cytoplasm;GO:0005794//Golgi apparatus;GO:0005829//cytosol;GO:0010494//cytoplasmic stress granule;GO:0016607//nuclear speck;GO:0030424//axon;GO:0030425//dendrite;GO:0043025//neuronal cell body	GO:0000166//nucleotide binding;GO:0003682//chromatin binding;GO:0004672//protein kinase activity;GO:0004674//protein serine/threonine kinase activity;GO:0004679//AMP-activated protein kinase activity;GO:0004712//protein serine/threonine/tyrosine kinase activity;GO:0005515//protein binding;GO:0005524//ATP binding;GO:0016301//kinase activity;GO:0016740//transferase activity;GO:0035174//histone seri…	GO:0006325//chromatin organization;GO:0006468//protein phosphorylation;GO:0006629//lipid metabolic process;GO:0006631//fatty acid metabolic process;GO:0006633//fatty acid biosynthetic process;GO:0006694//steroid biosynthetic process;GO:0006695//cholesterol biosynthetic process;GO:0006853//carnitine shuttle;GO:0006914//autophagy;GO:0007050//cell cycle arrest;GO:0007165//signal transduction;GO:0008…
0	ENSG00000138821	SLC39A8	4.27619	0.376992	3.50372	0	0	solute carrier family 39 member 8 [Source:HGNC Symbol;Acc:HGNC:20862]	Cellular Processes	Cell growth and death	ko04216//Ferroptosis	K14714	GO:0005886//plasma membrane;GO:0005887//integral component of plasma membrane;GO:0016020//membrane;GO:0016021//integral component of membrane;GO:0031090//organelle membrane	GO:0005385//zinc ion transmembrane transporter activity;GO:0046873//metal ion transmembrane transporter activity	GO:0006811//ion transport;GO:0006829//zinc ion transport;GO:0006882//cellular zinc ion homeostasis;GO:0030001//metal ion transport;GO:0055085//transmembrane transport;GO:0070574//cadmium ion transmembrane transport;GO:0071578//zinc ion import across plasma membrane
0	ENSG00000003989	SLC7A2	6.58725	0.588494	3.48458	0	0	solute carrier family 7 member 2 [Source:HGNC Symbol;Acc:HGNC:11060]	-	-	-	-	GO:0005886//plasma membrane;GO:0005887//integral component of plasma membrane;GO:0016020//membrane;GO:0016021//integral component of membrane;GO:0030054//cell junction	GO:0000064//L-ornithine transmembrane transporter activity;GO:0015171//amino acid transmembrane transporter activity;GO:0015174//basic amino acid transmembrane transporter activity;GO:0015181//arginine transmembrane transporter activity;GO:0015189//L-lysine transmembrane transporter activity;GO:0022857//transmembrane transporter activity;GO:0061459//L-arginine transmembrane transporter activity	GO:0002537//nitric oxide production involved in inflammatory response;GO:0006809//nitric oxide biosynthetic process;GO:0006865//amino acid transport;GO:0015809//arginine transport;GO:0042116//macrophage activation;GO:0043030//regulation of macrophage activation;GO:0050727//regulation of inflammatory response;GO:0055085//transmembrane transport;GO:0097638//L-arginine import across plasma membrane;…
0	ENSG00000159200	RCAN1	5.69651	0.511125	3.47833	0	0	regulator of calcineurin 1 [Source:HGNC Symbol;Acc:HGNC:3040]	Human Diseases;Organismal Systems;Organismal Systems	Infectious diseases;Endocrine system;Endocrine system	ko05167//Kaposi sarcoma-associated herpesvirus infection;ko04921//Oxytocin signaling pathway;ko04919//Thyroid hormone signaling pathway	K17901;K17901;K17901	GO:0005634//nucleus;GO:0005737//cytoplasm	GO:0003676//nucleic acid binding;GO:0003677//DNA binding;GO:0003700//DNA-binding transcription factor activity;GO:0005515//protein binding;GO:0008597//calcium-dependent protein serine/threonine phosphatase regulator activity	GO:0002931//response to ischemia;GO:0006355//regulation of transcription, DNA-templated;GO:0006979//response to oxidative stress;GO:0007165//signal transduction;GO:0007417//central nervous system development;GO:0007519//skeletal muscle tissue development;GO:0007614//short-term memory;GO:0008015//blood circulation;GO:0009612//response to mechanical stimulus;GO:0019722//calcium-mediated signaling;G…
0	ENSG00000115112	TFCP2L1	7.82401	0.70965	3.46273	0	0	transcription factor CP2 like 1 [Source:HGNC Symbol;Acc:HGNC:17925]	-	-	-	-	GO:0000790//nuclear chromatin;GO:0001650//fibrillar center;GO:0005634//nucleus;GO:0005737//cytoplasm;GO:0005739//mitochondrion;GO:0016020//membrane	GO:0000977//RNA polymerase II regulatory region sequence-specific DNA binding;GO:0000981//DNA-binding transcription factor activity, RNA polymerase II-specific;GO:0003677//DNA binding;GO:0003700//DNA-binding transcription factor activity;GO:0003714//transcription corepressor activity;GO:0043565//sequence-specific DNA binding	GO:0000122//negative regulation of transcription by RNA polymerase II;GO:0000902//cell morphogenesis;GO:0002070//epithelial cell maturation;GO:0006357//regulation of transcription by RNA polymerase II;GO:0006694//steroid biosynthetic process;GO:0007028//cytoplasm organization;GO:0007431//salivary gland development;GO:0007565//female pregnancy;GO:0008340//determination of adult lifespan;GO:0045927…
0	ENSG00000187699	C2orf88	2.85366	0.260171	3.45528	0	0	chromosome 2 open reading frame 88 [Source:HGNC Symbol;Acc:HGNC:28191]	-	-	-	-	GO:0005886//plasma membrane;GO:0016020//membrane	GO:0005515//protein binding;GO:0034237//protein kinase A regulatory subunit binding	-
0	ENSG00000144331	ZNF385B	1.99559	0.182442	3.4513	0	0	zinc finger protein 385B [Source:HGNC Symbol;Acc:HGNC:26332]	-	-	-	-	GO:0001650//fibrillar center;GO:0005634//nucleus	GO:0002039//p53 binding;GO:0003676//nucleic acid binding;GO:0008270//zinc ion binding;GO:0046872//metal ion binding	GO:0006915//apoptotic process;GO:0072332//intrinsic apoptotic signaling pathway by p53 class mediator
0	ENSG00000046889	PREX2	3.92793	0.363356	3.43431	0	0	phosphatidylinositol-3,4,5-trisphosphate dependent Rac exchange factor 2 [Source:HGNC Symbol;Acc:HGNC:22950]	-	-	-	-	GO:0005829//cytosol;GO:0005886//plasma membrane	GO:0005085//guanyl-nucleotide exchange factor activity;GO:0005089//Rho guanyl-nucleotide exchange factor activity;GO:0005096//GTPase activator activity;GO:0005515//protein binding;GO:0030676//Rac guanyl-nucleotide exchange factor activity	GO:0007186//G protein-coupled receptor signaling pathway;GO:0008344//adult locomotory behavior;GO:0014065//phosphatidylinositol 3-kinase signaling;GO:0035023//regulation of Rho protein signal transduction;GO:0035556//intracellular signal transduction;GO:0043547//positive regulation of GTPase activity;GO:0048813//dendrite morphogenesis
0	ENSG00000255580	AP000462.1	0.738165	0.0684365	3.43111	0	0	novel transcript	-	-	-	-	-	-	-
0	ENSG00000153237	CCDC148	1.15776	0.107463	3.42942	0	0	coiled-coil domain containing 148 [Source:HGNC Symbol;Acc:HGNC:25191]	-	-	-	-	-	GO:0005515//protein binding	-
0	ENSG00000154274	C4orf19	7.11637	0.660935	3.42856	0	0	chromosome 4 open reading frame 19 [Source:HGNC Symbol;Acc:HGNC:25618]	-	-	-	-	GO:0005654//nucleoplasm;GO:0030054//cell junction	GO:0005515//protein binding	-
0	ENSG00000134398	ERN2	2.12124	0.200816	3.40096	0	0	endoplasmic reticulum to nucleus signaling 2 [Source:HGNC Symbol;Acc:HGNC:16942]	-	-	-	-	GO:0005783//endoplasmic reticulum;GO:0005789//endoplasmic reticulum membrane;GO:0016020//membrane;GO:0016021//integral component of membrane;GO:1990604//IRE1-TRAF2-ASK1 complex	GO:0000166//nucleotide binding;GO:0000287//magnesium ion binding;GO:0003824//catalytic activity;GO:0004519//endonuclease activity;GO:0004521//endoribonuclease activity;GO:0004540//ribonuclease activity;GO:0004672//protein kinase activity;GO:0004674//protein serine/threonine kinase activity;GO:0005515//protein binding;GO:0005524//ATP binding;GO:0016301//kinase activity;GO:0016740//transferase acti…	GO:0006355//regulation of transcription, DNA-templated;GO:0006397//mRNA processing;GO:0006468//protein phosphorylation;GO:0006915//apoptotic process;GO:0007050//cell cycle arrest;GO:0007257//activation of JUN kinase activity;GO:0008152//metabolic process;GO:0016075//rRNA catabolic process;GO:0016310//phosphorylation;GO:0030263//apoptotic chromosome condensation;GO:0030968//endoplasmic reticulum u…
0	ENSG00000082175	PGR	6.42563	0.610197	3.39649	0	0	progesterone receptor [Source:HGNC Symbol;Acc:HGNC:8910]	Human Diseases;Organismal Systems;Cellular Processes;Organismal Systems	Cancers;Endocrine system;Cell growth and death;Endocrine system	ko05224//Breast cancer;ko04915//Estrogen signaling pathway;ko04114//Oocyte meiosis;ko04914//Progesterone-mediated oocyte maturation	K08556;K08556;K08556;K08556	GO:0000790//nuclear chromatin;GO:0005634//nucleus;GO:0005654//nucleoplasm;GO:0005737//cytoplasm;GO:0005739//mitochondrion;GO:0005741//mitochondrial outer membrane;GO:0005829//cytosol;GO:0016020//membrane	GO:0000978//RNA polymerase II proximal promoter sequence-specific DNA binding;GO:0000981//DNA-binding transcription factor activity, RNA polymerase II-specific;GO:0001228//DNA-binding transcription activator activity, RNA polymerase II-specific;GO:0003677//DNA binding;GO:0003700//DNA-binding transcription factor activity;GO:0003707//steroid hormone receptor activity;GO:0004879//nuclear receptor a…	GO:0001542//ovulation from ovarian follicle;GO:0002070//epithelial cell maturation;GO:0006355//regulation of transcription, DNA-templated;GO:0006367//transcription initiation from RNA polymerase II promoter;GO:0007165//signal transduction;GO:0007267//cell-cell signaling;GO:0010629//negative regulation of gene expression;GO:0030879//mammary gland development;GO:0038001//paracrine signaling;GO:0043…
0	ENSG00000183196	CHST6	0.806592	0.0767206	3.39415	0	0	carbohydrate sulfotransferase 6 [Source:HGNC Symbol;Acc:HGNC:6938]	Metabolism	Glycan biosynthesis and metabolism	ko00533//Glycosaminoglycan biosynthesis - keratan sulfate	K09671	GO:0000139//Golgi membrane;GO:0005794//Golgi apparatus;GO:0005802//trans-Golgi network;GO:0016020//membrane;GO:0016021//integral component of membrane	GO:0001517//N-acetylglucosamine 6-O-sulfotransferase activity;GO:0008146//sulfotransferase activity;GO:0016740//transferase activity	GO:0005975//carbohydrate metabolic process;GO:0006044//N-acetylglucosamine metabolic process;GO:0006790//sulfur compound metabolic process;GO:0018146//keratan sulfate biosynthetic process
0	ENSG00000286861	AL049779.4	1.03988	0.0990044	3.39279	0	0	novel transcript, antisense to ARG2	-	-	-	-	-	-	-
0	ENSG00000183960	KCNH8	0.973313	0.0931078	3.38593	0	0	potassium voltage-gated channel subfamily H member 8 [Source:HGNC Symbol;Acc:HGNC:18864]	-	-	-	-	GO:0005886//plasma membrane;GO:0005887//integral component of plasma membrane;GO:0016020//membrane;GO:0016021//integral component of membrane	GO:0005216//ion channel activity;GO:0005244//voltage-gated ion channel activity;GO:0005249//voltage-gated potassium channel activity;GO:0005267//potassium channel activity	GO:0006811//ion transport;GO:0006813//potassium ion transport;GO:0034765//regulation of ion transmembrane transport;GO:0042391//regulation of membrane potential;GO:0055085//transmembrane transport;GO:0071805//potassium ion transmembrane transport
0	ENSG00000148346	LCN2	5.08044	0.486024	3.38585	0	0	lipocalin 2 [Source:HGNC Symbol;Acc:HGNC:6526]	Organismal Systems	Immune system	ko04657//IL-17 signaling pathway	K21129	GO:0005576//extracellular region;GO:0005615//extracellular space;GO:0005829//cytosol;GO:0031410//cytoplasmic vesicle;GO:0035580//specific granule lumen;GO:0060205//cytoplasmic vesicle lumen;GO:0070062//extracellular exosome	GO:0002020//protease binding;GO:0005506//iron ion binding;GO:0036094//small molecule binding;GO:0042803//protein homodimerization activity;GO:1903981//enterobactin binding	GO:0002376//immune system process;GO:0006811//ion transport;GO:0006879//cellular iron ion homeostasis;GO:0006915//apoptotic process;GO:0006979//response to oxidative stress;GO:0009615//response to virus;GO:0009617//response to bacterium;GO:0009635//response to herbicide;GO:0010046//response to mycotoxin;GO:0010628//positive regulation of gene expression;GO:0015891//siderophore transport;GO:001922…
0	ENSG00000166532	RIMKLB	14.8639	1.42242	3.38539	0	0	ribosomal modification protein rimK like family member B [Source:HGNC Symbol;Acc:HGNC:29228]	Metabolism;Metabolism	Global and overview maps;Amino acid metabolism	ko01100//Metabolic pathways;ko00250//Alanine, aspartate and glutamate metabolism	K18310;K18310	GO:0005737//cytoplasm;GO:0005829//cytosol	GO:0000166//nucleotide binding;GO:0005524//ATP binding;GO:0016874//ligase activity;GO:0046872//metal ion binding;GO:0072590//N-acetyl-L-aspartate-L-glutamate ligase activity;GO:0072591//citrate-L-glutamate ligase activity	GO:0006464//cellular protein modification process;GO:0008652//cellular amino acid biosynthetic process
0	ENSG00000138771	SHROOM3	6.80253	0.651083	3.38516	0	0	shroom family member 3 [Source:HGNC Symbol;Acc:HGNC:30422]	-	-	-	-	GO:0005737//cytoplasm;GO:0005856//cytoskeleton;GO:0005874//microtubule;GO:0005912//adherens junction;GO:0016324//apical plasma membrane;GO:0030054//cell junction;GO:0030864//cortical actin cytoskeleton;GO:0043296//apical junction complex	GO:0003779//actin binding;GO:0005515//protein binding;GO:0051015//actin filament binding	GO:0000902//cell morphogenesis;GO:0001843//neural tube closure;GO:0002064//epithelial cell development;GO:0007015//actin filament organization;GO:0007275//multicellular organism development;GO:0007389//pattern specification process;GO:0008360//regulation of cell shape;GO:0030036//actin cytoskeleton organization;GO:0043482//cellular pigment accumulation;GO:0045176//apical protein localization
0	ENSG00000162896	PIGR	6.71454	0.653995	3.35994	0	0	polymeric immunoglobulin receptor [Source:HGNC Symbol;Acc:HGNC:8968]	Organismal Systems	Immune system	ko04672//Intestinal immune network for IgA production	K13073	GO:0005576//extracellular region;GO:0005615//extracellular space;GO:0005886//plasma membrane;GO:0005887//integral component of plasma membrane;GO:0016020//membrane;GO:0016021//integral component of membrane;GO:0035577//azurophil granule membrane;GO:0043235//receptor complex;GO:0070062//extracellular exosome	GO:0001792//polymeric immunoglobulin receptor activity	GO:0001580//detection of chemical stimulus involved in sensory perception of bitter taste;GO:0001895//retina homeostasis;GO:0002415//immunoglobulin transcytosis in epithelial cells mediated by polymeric immunoglobulin receptor;GO:0007173//epidermal growth factor receptor signaling pathway;GO:0038093//Fc receptor signaling pathway;GO:0043113//receptor clustering;GO:0043312//neutrophil degranulation
0	ENSG00000003147	ICA1	2.78278	0.272631	3.35151	0	0	islet cell autoantigen 1 [Source:HGNC Symbol;Acc:HGNC:5343]	Human Diseases	Endocrine and metabolic diseases	ko04940//Type I diabetes mellitus	K19863	GO:0000139//Golgi membrane;GO:0005737//cytoplasm;GO:0005794//Golgi apparatus;GO:0005829//cytosol;GO:0016020//membrane;GO:0016021//integral component of membrane;GO:0030054//cell junction;GO:0030658//transport vesicle membrane;GO:0030667//secretory granule membrane;GO:0030672//synaptic vesicle membrane;GO:0031410//cytoplasmic vesicle;GO:0043231//intracellular membrane-bounded organelle;GO:0045202/…	GO:0003674//molecular_function;GO:0005515//protein binding;GO:0019904//protein domain specific binding	GO:0006836//neurotransmitter transport;GO:0050796//regulation of insulin secretion
0	ENSG00000187627	RGPD1	0.623731	0.0611468	3.35057	0	0	RANBP2 like and GRIP domain containing 1 [Source:HGNC Symbol;Acc:HGNC:32414]	Genetic Information Processing	Translation	ko03013//RNA transport	K12172	GO:0005623//cell;GO:0005634//nucleus;GO:0005643//nuclear pore;GO:0005737//cytoplasm	GO:0005096//GTPase activator activity;GO:0005515//protein binding;GO:0008536//Ran GTPase binding	GO:0006607//NLS-bearing protein import into nucleus;GO:0043547//positive regulation of GTPase activity;GO:0046907//intracellular transport
0	ENSG00000069702	TGFBR3	8.11969	0.813066	3.31998	0	0	transforming growth factor beta receptor 3 [Source:HGNC Symbol;Acc:HGNC:11774]	-	-	-	-	GO:0005576//extracellular region;GO:0005615//extracellular space;GO:0005737//cytoplasm;GO:0005886//plasma membrane;GO:0005887//integral component of plasma membrane;GO:0009897//external side of plasma membrane;GO:0009986//cell surface;GO:0016020//membrane;GO:0016021//integral component of membrane;GO:0031012//extracellular matrix;GO:0034673//inhibin-betaglycan-ActRII complex;GO:0043235//receptor …	GO:0005024//transforming growth factor beta-activated receptor activity;GO:0005114//type II transforming growth factor beta receptor binding;GO:0005160//transforming growth factor beta receptor binding;GO:0005515//protein binding;GO:0005539//glycosaminoglycan binding;GO:0008201//heparin binding;GO:0015026//coreceptor activity;GO:0017134//fibroblast growth factor binding;GO:0030165//PDZ domain bin…	GO:0001666//response to hypoxia;GO:0001837//epithelial to mesenchymal transition;GO:0001889//liver development;GO:0003007//heart morphogenesis;GO:0003150//muscular septum morphogenesis;GO:0003151//outflow tract morphogenesis;GO:0003223//ventricular compact myocardium morphogenesis;GO:0006955//immune response;GO:0007179//transforming growth factor beta receptor signaling pathway;GO:0007181//transf…
0	ENSG00000168447	SCNN1B	3.26299	0.328539	3.31206	0	0	sodium channel epithelial 1 beta subunit [Source:HGNC Symbol;Acc:HGNC:10600]	Organismal Systems;Organismal Systems	Sensory system;Excretory system	ko04742//Taste transduction;ko04960//Aldosterone-regulated sodium reabsorption	K04825;K04825	GO:0005886//plasma membrane;GO:0005887//integral component of plasma membrane;GO:0009897//external side of plasma membrane;GO:0016020//membrane;GO:0016021//integral component of membrane;GO:0016324//apical plasma membrane;GO:0030659//cytoplasmic vesicle membrane;GO:0031410//cytoplasmic vesicle;GO:0034706//sodium channel complex;GO:0070062//extracellular exosome	GO:0005272//sodium channel activity;GO:0005515//protein binding;GO:0015280//ligand-gated sodium channel activity;GO:0050699//WW domain binding	GO:0006811//ion transport;GO:0006814//sodium ion transport;GO:0007588//excretion;GO:0034220//ion transmembrane transport;GO:0035725//sodium ion transmembrane transport;GO:0050891//multicellular organismal water homeostasis;GO:0050896//response to stimulus;GO:0050909//sensory perception of taste;GO:0055078//sodium ion homeostasis
0	ENSG00000285972	CERNA2	7.57826	0.764622	3.30905	0	0	competing endogenous lncRNA 2 for microRNA let-7b [Source:HGNC Symbol;Acc:HGNC:51354]	-	-	-	-	-	-	-
0	ENSG00000091844	RGS17	1.3816	0.140145	3.30135	0	0	regulator of G protein signaling 17 [Source:HGNC Symbol;Acc:HGNC:14088]	-	-	-	-	GO:0005634//nucleus;GO:0005737//cytoplasm;GO:0005886//plasma membrane;GO:0016020//membrane;GO:0030054//cell junction;GO:0043005//neuron projection;GO:0045202//synapse	GO:0003924//GTPase activity;GO:0005096//GTPase activator activity;GO:0005515//protein binding	GO:0001975//response to amphetamine;GO:0007186//G protein-coupled receptor signaling pathway;GO:0009968//negative regulation of signal transduction;GO:0043547//positive regulation of GTPase activity
0	ENSG00000203472	AC009163.1	1.15519	0.117705	3.29488	0	0	novel transcript, antisense to CHST6	-	-	-	-	-	-	-
0	ENSG00000050438	SLC4A8	1.70018	0.174439	3.2849	0	0	solute carrier family 4 member 8 [Source:HGNC Symbol;Acc:HGNC:11034]	-	-	-	-	GO:0005886//plasma membrane;GO:0016020//membrane;GO:0016021//integral component of membrane;GO:0032809//neuronal cell body membrane;GO:0043005//neuron projection	GO:0005452//inorganic anion exchanger activity;GO:0008509//anion transmembrane transporter activity;GO:0008510//sodium:bicarbonate symporter activity;GO:0015297//antiporter activity;GO:0015301//anion:anion antiporter activity	GO:0006811//ion transport;GO:0006814//sodium ion transport;GO:0006820//anion transport;GO:0015698//inorganic anion transport;GO:0015701//bicarbonate transport;GO:0051453//regulation of intracellular pH;GO:0055085//transmembrane transport;GO:0098656//anion transmembrane transport
0	ENSG00000103485	QPRT	0.82958	0.0868998	3.25496	0	0	quinolinate phosphoribosyltransferase [Source:HGNC Symbol;Acc:HGNC:9755]	Metabolism;Metabolism	Global and overview maps;Metabolism of cofactors and vitamins	ko01100//Metabolic pathways;ko00760//Nicotinate and nicotinamide metabolism	K00767;K00767	GO:0005737//cytoplasm;GO:0005829//cytosol;GO:0070062//extracellular exosome	GO:0003824//catalytic activity;GO:0004514//nicotinate-nucleotide diphosphorylase (carboxylating) activity;GO:0005515//protein binding;GO:0016740//transferase activity;GO:0016757//transferase activity, transferring glycosyl groups;GO:0016763//transferase activity, transferring pentosyl groups;GO:0042803//protein homodimerization activity	GO:0009435//NAD biosynthetic process;GO:0019363//pyridine nucleotide biosynthetic process;GO:0019674//NAD metabolic process;GO:0034213//quinolinate catabolic process;GO:0046874//quinolinate metabolic process;GO:0051259//protein complex oligomerization
0	ENSG00000091831	ESR1	35.1101	3.73123	3.23416	0	0	estrogen receptor 1 [Source:HGNC Symbol;Acc:HGNC:3467]	Human Diseases;Human Diseases;Human Diseases;Organismal Systems;Organismal Systems;Human Diseases;Organismal Systems;Organismal Systems	Cancers;Cancers;Cancers;Endocrine system;Endocrine system;Drug resistance;Endocrine system;Excretory system	ko05200//Pathways in cancer;ko05205//Proteoglycans in cancer;ko05224//Breast cancer;ko04915//Estrogen signaling pathway;ko04919//Thyroid hormone signaling pathway;ko01522//Endocrine resistance;ko04917//Prolactin signaling pathway;ko04961//Endocrine and other factor-regulated calcium reabsorption	K08550;K08550;K08550;K08550;K08550;K08550;K08550;K08550	GO:0000790//nuclear chromatin;GO:0005634//nucleus;GO:0005654//nucleoplasm;GO:0005737//cytoplasm;GO:0005794//Golgi apparatus;GO:0005829//cytosol;GO:0005886//plasma membrane;GO:0016020//membrane;GO:0016021//integral component of membrane;GO:0032991//protein-containing complex;GO:0035327//transcriptionally active chromatin;GO:0097550//transcriptional preinitiation complex	GO:0000978//RNA polymerase II proximal promoter sequence-specific DNA binding;GO:0000981//DNA-binding transcription factor activity, RNA polymerase II-specific;GO:0001093//TFIIB-class transcription factor binding;GO:0001223//transcription coactivator binding;GO:0001228//DNA-binding transcription activator activity, RNA polymerase II-specific;GO:0003677//DNA binding;GO:0003682//chromatin binding;G…	GO:0000122//negative regulation of transcription by RNA polymerase II;GO:0001547//antral ovarian follicle growth;GO:0002064//epithelial cell development;GO:0006338//chromatin remodeling;GO:0006351//transcription, DNA-templated;GO:0006355//regulation of transcription, DNA-templated;GO:0006357//regulation of transcription by RNA polymerase II;GO:0006366//transcription by RNA polymerase II;GO:000636…
0	ENSG00000256947	AP002518.2	1.09262	0.11635	3.23124	0	0	novel transcript	-	-	-	-	-	-	-
0	ENSG00000115594	IL1R1	8.48533	0.905552	3.2281	0	0	interleukin 1 receptor type 1 [Source:HGNC Symbol;Acc:HGNC:5993]	Environmental Information Processing;Environmental Information Processing;Human Diseases;Human Diseases;Human Diseases;Organismal Systems;Organismal Systems;Organismal Systems;Human Diseases;Organismal Systems;Environmental Information Processing	Signal transduction;Signaling molecules and interaction;Infectious diseases;Infectious diseases;Cardiovascular diseases;Development;Immune system;Sensory system;Infectious diseases;Immune system;Signal transduction	ko04010//MAPK signaling pathway;ko04060//Cytokine-cytokine receptor interaction;ko05166//HTLV-I infection;ko05163//Human cytomegalovirus infection;ko05418//Fluid shear stress and atherosclerosis;ko04380//Osteoclast differentiation;ko04659//Th17 cell differentiation;ko04750//Inflammatory mediator regulation of TRP channels;ko05146//Amoebiasis;ko04640//Hematopoietic cell lineage;ko04064//NF-kappa B…	K04386;K04386;K04386;K04386;K04386;K04386;K04386;K04386;K04386;K04386;K04386	GO:0005576//extracellular region;GO:0005886//plasma membrane;GO:0005887//integral component of plasma membrane;GO:0009897//external side of plasma membrane;GO:0009986//cell surface;GO:0016020//membrane;GO:0016021//integral component of membrane	GO:0002020//protease binding;GO:0004888//transmembrane signaling receptor activity;GO:0004908//interleukin-1 receptor activity;GO:0004909//interleukin-1, type I, activating receptor activity;GO:0005161//platelet-derived growth factor receptor binding;GO:0005515//protein binding;GO:0019966//interleukin-1 binding	GO:0006954//inflammatory response;GO:0006955//immune response;GO:0007165//signal transduction;GO:0007166//cell surface receptor signaling pathway;GO:0019221//cytokine-mediated signaling pathway;GO:0032729//positive regulation of interferon-gamma production;GO:0050727//regulation of inflammatory response;GO:0070498//interleukin-1-mediated signaling pathway;GO:0070555//response to interleukin-1;GO:…
0	ENSG00000016402	IL20RA	2.62209	0.280761	3.2233	0	0	interleukin 20 receptor subunit alpha [Source:HGNC Symbol;Acc:HGNC:6003]	Environmental Information Processing;Environmental Information Processing	Signaling molecules and interaction;Signal transduction	ko04060//Cytokine-cytokine receptor interaction;ko04630//Jak-STAT signaling pathway	K05136;K05136	GO:0005886//plasma membrane;GO:0016020//membrane;GO:0016021//integral component of membrane	GO:0004896//cytokine receptor activity;GO:0005515//protein binding;GO:0042015//interleukin-20 binding	GO:0019221//cytokine-mediated signaling pathway;GO:0045124//regulation of bone resorption;GO:2001244//positive regulation of intrinsic apoptotic signaling pathway
0	ENSG00000118997	DNAH7	1.34197	0.144503	3.21519	0	0	dynein axonemal heavy chain 7 [Source:HGNC Symbol;Acc:HGNC:18661]	Human Diseases	Neurodegenerative diseases	ko05016//Huntington disease	K10408	GO:0005737//cytoplasm;GO:0005829//cytosol;GO:0005856//cytoskeleton;GO:0005858//axonemal dynein complex;GO:0005874//microtubule;GO:0005929//cilium;GO:0030286//dynein complex;GO:0036156//inner dynein arm;GO:0042995//cell projection	GO:0000166//nucleotide binding;GO:0003774//motor activity;GO:0003777//microtubule motor activity;GO:0005509//calcium ion binding;GO:0005524//ATP binding;GO:0008569//ATP-dependent microtubule motor activity, minus-end-directed;GO:0045505//dynein intermediate chain binding;GO:0051959//dynein light intermediate chain binding	GO:0003341//cilium movement;GO:0007018//microtubule-based movement;GO:0036159//inner dynein arm assembly;GO:0060285//cilium-dependent cell motility
0	ENSG00000112379	ARFGEF3	2.95355	0.319606	3.20808	0	0	ARFGEF family member 3 [Source:HGNC Symbol;Acc:HGNC:21213]	-	-	-	-	GO:0005737//cytoplasm;GO:0016020//membrane;GO:0016021//integral component of membrane;GO:0030133//transport vesicle;GO:0030658//transport vesicle membrane;GO:0031410//cytoplasmic vesicle	GO:0005085//guanyl-nucleotide exchange factor activity;GO:0005086//ARF guanyl-nucleotide exchange factor activity	GO:0010923//negative regulation of phosphatase activity;GO:0030036//actin cytoskeleton organization;GO:0032012//regulation of ARF protein signal transduction
0	ENSG00000134014	ELP3	6.7182	0.728435	3.2052	0	0	elongator acetyltransferase complex subunit 3 [Source:HGNC Symbol;Acc:HGNC:20696]	-	-	-	-	GO:0005634//nucleus;GO:0005730//nucleolus;GO:0005737//cytoplasm;GO:0033588//Elongator holoenzyme complex	GO:0000049//tRNA binding;GO:0003723//RNA binding;GO:0003824//catalytic activity;GO:0004402//histone acetyltransferase activity;GO:0005515//protein binding;GO:0008080//N-acetyltransferase activity;GO:0008607//phosphorylase kinase regulator activity;GO:0016407//acetyltransferase activity;GO:0016740//transferase activity;GO:0016746//transferase activity, transferring acyl groups;GO:0046872//metal io…	GO:0001764//neuron migration;GO:0002926//tRNA wobble base 5-methoxycarbonylmethyl-2-thiouridinylation;GO:0006357//regulation of transcription by RNA polymerase II;GO:0007399//nervous system development;GO:0007417//central nervous system development;GO:0008033//tRNA processing;GO:0016573//histone acetylation;GO:0030335//positive regulation of cell migration;GO:0045859//regulation of protein kinase…
0	ENSG00000047457	CP	5.54667	0.601511	3.20496	0	0	ceruloplasmin [Source:HGNC Symbol;Acc:HGNC:2295]	Metabolism;Cellular Processes	Metabolism of cofactors and vitamins;Cell growth and death	ko00860//Porphyrin and chlorophyll metabolism;ko04216//Ferroptosis	K13624;K13624	GO:0005576//extracellular region;GO:0005615//extracellular space;GO:0005623//cell;GO:0005765//lysosomal membrane;GO:0005788//endoplasmic reticulum lumen;GO:0005886//plasma membrane;GO:0070062//extracellular exosome;GO:0072562//blood microparticle	GO:0004322//ferroxidase activity;GO:0005507//copper ion binding;GO:0016491//oxidoreductase activity;GO:0046872//metal ion binding;GO:0051087//chaperone binding	GO:0006811//ion transport;GO:0006825//copper ion transport;GO:0006826//iron ion transport;GO:0006879//cellular iron ion homeostasis;GO:0043687//post-translational protein modification;GO:0044267//cellular protein metabolic process;GO:0055072//iron ion homeostasis;GO:0055114//oxidation-reduction process
0	ENSG00000196352	CD55	18.6474	2.05369	3.18268	0	0	CD55 molecule (Cromer blood group) [Source:HGNC Symbol;Acc:HGNC:2665]	Organismal Systems;Organismal Systems;Human Diseases	Immune system;Immune system;Cardiovascular diseases	ko04640//Hematopoietic cell lineage;ko04610//Complement and coagulation cascades;ko05416//Viral myocarditis	K04006;K04006;K04006	GO:0000139//Golgi membrane;GO:0005576//extracellular region;GO:0005886//plasma membrane;GO:0009986//cell surface;GO:0016020//membrane;GO:0030133//transport vesicle;GO:0030667//secretory granule membrane;GO:0031225//anchored component of membrane;GO:0033116//endoplasmic reticulum-Golgi intermediate compartment membrane;GO:0045121//membrane raft;GO:0070062//extracellular exosome;GO:0101003//ficolin…	GO:0001618//virus receptor activity;GO:0005515//protein binding;GO:0008289//lipid binding	GO:0002376//immune system process;GO:0006888//ER to Golgi vesicle-mediated transport;GO:0006958//complement activation, classical pathway;GO:0007204//positive regulation of cytosolic calcium ion concentration;GO:0016032//viral process;GO:0030449//regulation of complement activation;GO:0031664//regulation of lipopolysaccharide-mediated signaling pathway;GO:0035743//CD4-positive, alpha-beta T cell …
0	ENSG00000168818	STX18	10.5231	1.17585	3.16178	0	0	syntaxin 18 [Source:HGNC Symbol;Acc:HGNC:15942]	Cellular Processes;Genetic Information Processing	Transport and catabolism;Folding, sorting and degradation	ko04145//Phagosome;ko04130//SNARE interactions in vesicular transport	K08492;K08492	GO:0000139//Golgi membrane;GO:0005623//cell;GO:0005783//endoplasmic reticulum;GO:0005789//endoplasmic reticulum membrane;GO:0005794//Golgi apparatus;GO:0016020//membrane;GO:0016021//integral component of membrane;GO:0031201//SNARE complex	GO:0005484//SNAP receptor activity;GO:0005515//protein binding;GO:0019904//protein domain specific binding	GO:0006886//intracellular protein transport;GO:0006890//retrograde vesicle-mediated transport, Golgi to ER;GO:0015031//protein transport;GO:0016192//vesicle-mediated transport;GO:0061025//membrane fusion;GO:0090158//endoplasmic reticulum membrane organization;GO:1902117//positive regulation of organelle assembly;GO:1902953//positive regulation of ER to Golgi vesicle-mediated transport;GO:1903358/…
0	ENSG00000145147	SLIT2	6.81978	0.764657	3.15684	0	0	slit guidance ligand 2 [Source:HGNC Symbol;Acc:HGNC:11086]	Organismal Systems	Development	ko04360//Axon guidance	K06839	GO:0005576//extracellular region;GO:0005615//extracellular space;GO:0005737//cytoplasm;GO:0005886//plasma membrane;GO:0016020//membrane;GO:0070062//extracellular exosome	GO:0005095//GTPase inhibitor activity;GO:0005509//calcium ion binding;GO:0005515//protein binding;GO:0008201//heparin binding;GO:0042802//identical protein binding;GO:0042803//protein homodimerization activity;GO:0043237//laminin-1 binding;GO:0043394//proteoglycan binding;GO:0048495//Roundabout binding	GO:0001657//ureteric bud development;GO:0001933//negative regulation of protein phosphorylation;GO:0002042//cell migration involved in sprouting angiogenesis;GO:0002689//negative regulation of leukocyte chemotaxis;GO:0003180//aortic valve morphogenesis;GO:0003184//pulmonary valve morphogenesis;GO:0006935//chemotaxis;GO:0007275//multicellular organism development;GO:0007399//nervous system develop…
0	ENSG00000126778	SIX1	0.855192	0.0969542	3.14087	0	0	SIX homeobox 1 [Source:HGNC Symbol;Acc:HGNC:10887]	Human Diseases	Cancers	ko05202//Transcriptional misregulation in cancers	K15614	GO:0000790//nuclear chromatin;GO:0005634//nucleus;GO:0005667//transcription factor complex;GO:0005730//nucleolus;GO:0005737//cytoplasm	GO:0000976//transcription regulatory region sequence-specific DNA binding;GO:0000978//RNA polymerase II proximal promoter sequence-specific DNA binding;GO:0000981//DNA-binding transcription factor activity, RNA polymerase II-specific;GO:0001223//transcription coactivator binding;GO:0001228//DNA-binding transcription activator activity, RNA polymerase II-specific;GO:0003677//DNA binding;GO:0003682…	GO:0000122//negative regulation of transcription by RNA polymerase II;GO:0001657//ureteric bud development;GO:0001658//branching involved in ureteric bud morphogenesis;GO:0001759//organ induction;GO:0001822//kidney development;GO:0003151//outflow tract morphogenesis;GO:0006355//regulation of transcription, DNA-templated;GO:0006915//apoptotic process;GO:0007275//multicellular organism development;…
0	ENSG00000256661	A2ML1-AS1	2.1766	0.248291	3.13197	0	0	A2ML1 antisense RNA 1 [Source:HGNC Symbol;Acc:HGNC:41022]	-	-	-	-	-	-	-
0	ENSG00000128849	CGNL1	1.51667	0.174146	3.12254	0	0	cingulin like 1 [Source:HGNC Symbol;Acc:HGNC:25931]	Cellular Processes	Cellular community - eukaryotes	ko04530//Tight junction	K21110	GO:0005923//bicellular tight junction;GO:0016459//myosin complex;GO:0030054//cell junction	GO:0003774//motor activity;GO:0005515//protein binding	GO:0007015//actin filament organization;GO:0051058//negative regulation of small GTPase mediated signal transduction
0	ENSG00000186952	TMEM232	1.09568	0.125903	3.12144	0	0	transmembrane protein 232 [Source:HGNC Symbol;Acc:HGNC:37270]	-	-	-	-	GO:0016020//membrane;GO:0016021//integral component of membrane	-	-
0	ENSG00000184838	PRR16	8.15008	0.937914	3.11929	0	0	proline rich 16 [Source:HGNC Symbol;Acc:HGNC:29654]	-	-	-	-	-	GO:0005515//protein binding	GO:0045727//positive regulation of translation;GO:0045793//positive regulation of cell size
0	ENSG00000164749	HNF4G	1.63608	0.191087	3.09794	0	0	hepatocyte nuclear factor 4 gamma [Source:HGNC Symbol;Acc:HGNC:5026]	Human Diseases	Endocrine and metabolic diseases	ko04950//Maturity onset diabetes of the young	K08037	GO:0000790//nuclear chromatin;GO:0005634//nucleus;GO:0005654//nucleoplasm	GO:0000977//RNA polymerase II regulatory region sequence-specific DNA binding;GO:0000978//RNA polymerase II proximal promoter sequence-specific DNA binding;GO:0000981//DNA-binding transcription factor activity, RNA polymerase II-specific;GO:0001228//DNA-binding transcription activator activity, RNA polymerase II-specific;GO:0003677//DNA binding;GO:0003700//DNA-binding transcription factor activit…	GO:0006355//regulation of transcription, DNA-templated;GO:0006357//regulation of transcription by RNA polymerase II;GO:0006367//transcription initiation from RNA polymerase II promoter;GO:0030154//cell differentiation;GO:0043401//steroid hormone mediated signaling pathway;GO:0045944//positive regulation of transcription by RNA polymerase II;GO:0048856//anatomical structure development
0	ENSG00000078295	ADCY2	1.17607	0.137609	3.09532	0	0	adenylate cyclase 2 [Source:HGNC Symbol;Acc:HGNC:233]	Human Diseases;Human Diseases;Organismal Systems;Human Diseases;Environmental Information Processing;Environmental Information Processing;Organismal Systems;Environmental Information Processing;Metabolism;Environmental Information Processing;Human Diseases;Organismal Systems;Organismal Systems;Environmental Information Processing;Organismal Systems;Environmental Information Processing;Organismal …	Cancers;Infectious diseases;Environmental adaptation;Infectious diseases;Signal transduction;Signal transduction;Immune system;Signal transduction;Nucleotide metabolism;Signal transduction;Endocrine and metabolic diseases;Endocrine system;Nervous system;Signal transduction;Circulatory system;Signal transduction;Endocrine system;Endocrine system;Cell growth and death;Immune system;Circulatory syst…	ko05200//Pathways in cancer;ko05166//HTLV-I infection;ko04714//Thermogenesis;ko05163//Human cytomegalovirus infection;ko04015//Rap1 signaling pathway;ko04024//cAMP signaling pathway;ko04062//Chemokine signaling pathway;ko04020//Calcium signaling pathway;ko00230//Purine metabolism;ko04022//cGMP - PKG signaling pathway;ko04934//Cushing syndrome;ko04921//Oxytocin signaling pathway;ko04723//Retrograd…	K08042;K08042;K08042;K08042;K08042;K08042;K08042;K08042;K08042;K08042;K08042;K08042;K08042;K08042;K08042;K08042;K08042;K08042;K08042;K08042;K08042;K08042;K08042;K08042;K08042;K08042;K08042;K08042;K08042;K08042;K08042;K08042;K08042;K08042;K08042;K08042;K08042;K08042;K08042;K08042;K08042;K08042;K08042;K08042;K08042;K08042;K08042	GO:0005737//cytoplasm;GO:0005886//plasma membrane;GO:0005887//integral component of plasma membrane;GO:0016020//membrane;GO:0016021//integral component of membrane;GO:0030425//dendrite;GO:0045121//membrane raft	GO:0000166//nucleotide binding;GO:0000287//magnesium ion binding;GO:0004016//adenylate cyclase activity;GO:0005524//ATP binding;GO:0008179//adenylate cyclase binding;GO:0016829//lyase activity;GO:0016849//phosphorus-oxygen lyase activity;GO:0030145//manganese ion binding;GO:0046872//metal ion binding;GO:0046982//protein heterodimerization activity	GO:0003091//renal water homeostasis;GO:0006171//cAMP biosynthetic process;GO:0007186//G protein-coupled receptor signaling pathway;GO:0007188//adenylate cyclase-modulating G protein-coupled receptor signaling pathway;GO:0007189//adenylate cyclase-activating G protein-coupled receptor signaling pathway;GO:0007190//activation of adenylate cyclase activity;GO:0007193//adenylate cyclase-inhibiting G …
0	ENSG00000163071	SPATA18	0.725234	0.0871755	3.05645	0	0	spermatogenesis associated 18 [Source:HGNC Symbol;Acc:HGNC:29579]	-	-	-	-	GO:0005737//cytoplasm;GO:0005739//mitochondrion;GO:0005741//mitochondrial outer membrane;GO:0016020//membrane;GO:0043231//intracellular membrane-bounded organelle	GO:0005515//protein binding	GO:0006974//cellular response to DNA damage stimulus;GO:0035694//mitochondrial protein catabolic process;GO:0035695//mitophagy by induced vacuole formation
0	ENSG00000118849	RARRES1	5.8242	0.709458	3.03727	0	0	retinoic acid receptor responder 1 [Source:HGNC Symbol;Acc:HGNC:9867]	-	-	-	-	GO:0005615//extracellular space;GO:0016020//membrane;GO:0016021//integral component of membrane;GO:0070062//extracellular exosome	GO:0008191//metalloendopeptidase inhibitor activity	GO:0008285//negative regulation of cell proliferation;GO:0010951//negative regulation of endopeptidase activity
0	ENSG00000057294	PKP2	1.51275	0.187426	3.01278	0	0	plakophilin 2 [Source:HGNC Symbol;Acc:HGNC:9024]	Human Diseases	Cardiovascular diseases	ko05412//Arrhythmogenic right ventricular cardiomyopathy (ARVC)	K12642	GO:0001533//cornified envelope;GO:0005634//nucleus;GO:0005654//nucleoplasm;GO:0005737//cytoplasm;GO:0005882//intermediate filament;GO:0005886//plasma membrane;GO:0005911//cell-cell junction;GO:0005912//adherens junction;GO:0005913//cell-cell adherens junction;GO:0014704//intercalated disc;GO:0016021//integral component of membrane;GO:0030054//cell junction;GO:0030057//desmosome	GO:0005080//protein kinase C binding;GO:0005515//protein binding;GO:0017080//sodium channel regulator activity;GO:0019215//intermediate filament binding;GO:0044325//ion channel binding;GO:0045294//alpha-catenin binding;GO:0045296//cadherin binding;GO:0060090//molecular adaptor activity;GO:0086083//cell adhesive protein binding involved in bundle of His cell-Purkinje myocyte communication	GO:0002159//desmosome assembly;GO:0007043//cell-cell junction assembly;GO:0007155//cell adhesion;GO:0007507//heart development;GO:0010765//positive regulation of sodium ion transport;GO:0031424//keratinization;GO:0045110//intermediate filament bundle assembly;GO:0048496//maintenance of animal organ identity;GO:0055010//ventricular cardiac muscle tissue morphogenesis;GO:0070268//cornification;GO:0…
0	ENSG00000157551	KCNJ15	1.83579	0.230196	2.99546	0	0	potassium voltage-gated channel subfamily J member 15 [Source:HGNC Symbol;Acc:HGNC:6261]	Organismal Systems	Digestive system	ko04971//Gastric acid secretion	K05008	GO:0005886//plasma membrane;GO:0005887//integral component of plasma membrane;GO:0016020//membrane;GO:0016021//integral component of membrane	GO:0005242//inward rectifier potassium channel activity;GO:0005244//voltage-gated ion channel activity;GO:0005515//protein binding	GO:0006811//ion transport;GO:0006813//potassium ion transport;GO:0034220//ion transmembrane transport;GO:0034765//regulation of ion transmembrane transport;GO:0071805//potassium ion transmembrane transport;GO:1990573//potassium ion import across plasma membrane
0	ENSG00000070526	ST6GALNAC1	1.13069	0.141808	2.99519	0	0	ST6 N-acetylgalactosaminide alpha-2,6-sialyltransferase 1 [Source:HGNC Symbol;Acc:HGNC:23614]	Metabolism;Metabolism	Global and overview maps;Glycan biosynthesis and metabolism	ko01100//Metabolic pathways;ko00512//Mucin type O-glycan biosynthesis	K03479;K03479	GO:0000139//Golgi membrane;GO:0005794//Golgi apparatus;GO:0016020//membrane;GO:0016021//integral component of membrane	GO:0001665//alpha-N-acetylgalactosaminide alpha-2,6-sialyltransferase activity;GO:0008373//sialyltransferase activity;GO:0016740//transferase activity;GO:0016757//transferase activity, transferring glycosyl groups	GO:0006486//protein glycosylation;GO:0009312//oligosaccharide biosynthetic process;GO:0097503//sialylation
0	ENSG00000164879	CA3	0.778884	0.0979557	2.99121	0	0	carbonic anhydrase 3 [Source:HGNC Symbol;Acc:HGNC:1374]	Metabolism	Energy metabolism	ko00910//Nitrogen metabolism	K01672	GO:0005737//cytoplasm;GO:0005829//cytosol	GO:0004089//carbonate dehydratase activity;GO:0008270//zinc ion binding;GO:0016151//nickel cation binding;GO:0016791//phosphatase activity;GO:0016829//lyase activity;GO:0046872//metal ion binding	GO:0006979//response to oxidative stress;GO:0009617//response to bacterium;GO:0015701//bicarbonate transport;GO:0016311//dephosphorylation;GO:0045471//response to ethanol
0	ENSG00000236039	AC019117.1	1.05753	0.134463	2.97542	0	0	novel transcript	-	-	-	-	-	-	-
0	ENSG00000214050	FBXO16	0.858235	0.109396	2.97182	0	0	F-box protein 16 [Source:HGNC Symbol;Acc:HGNC:13618]	-	-	-	-	-	GO:0005515//protein binding	-
0	ENSG00000157423	HYDIN	1.28252	0.164419	2.96353	0	0	HYDIN axonemal central pair apparatus protein [Source:HGNC Symbol;Acc:HGNC:19368]	-	-	-	-	GO:0005929//cilium;GO:0042995//cell projection;GO:1990718//axonemal central pair projection	-	GO:0002064//epithelial cell development;GO:0003341//cilium movement;GO:0007275//multicellular organism development;GO:0007420//brain development;GO:0021591//ventricular system development;GO:0060438//trachea development;GO:1904158//axonemal central apparatus assembly
0	ENSG00000090376	IRAK3	5.73367	0.73829	2.9572	0	0	interleukin 1 receptor associated kinase 3 [Source:HGNC Symbol;Acc:HGNC:17020]	Organismal Systems	Nervous system	ko04722//Neurotrophin signaling pathway	K04732	GO:0005634//nucleus;GO:0005737//cytoplasm	GO:0000166//nucleotide binding;GO:0000287//magnesium ion binding;GO:0004672//protein kinase activity;GO:0004674//protein serine/threonine kinase activity;GO:0005515//protein binding;GO:0005524//ATP binding;GO:0016301//kinase activity;GO:0016740//transferase activity;GO:0042803//protein homodimerization activity;GO:0046982//protein heterodimerization activity	GO:0001960//negative regulation of cytokine-mediated signaling pathway;GO:0002755//MyD88-dependent toll-like receptor signaling pathway;GO:0006468//protein phosphorylation;GO:0007165//signal transduction;GO:0009615//response to virus;GO:0010933//positive regulation of macrophage tolerance induction;GO:0010936//negative regulation of macrophage cytokine production;GO:0016310//phosphorylation;GO:00…
0	ENSG00000164056	SPRY1	1.79935	0.234516	2.93972	0	0	sprouty RTK signaling antagonist 1 [Source:HGNC Symbol;Acc:HGNC:11269]	-	-	-	-	GO:0005654//nucleoplasm;GO:0005737//cytoplasm;GO:0005794//Golgi apparatus;GO:0005829//cytosol;GO:0005886//plasma membrane;GO:0016020//membrane	GO:0005515//protein binding	GO:0000132//establishment of mitotic spindle orientation;GO:0001656//metanephros development;GO:0001657//ureteric bud development;GO:0001759//organ induction;GO:0007275//multicellular organism development;GO:0008285//negative regulation of cell proliferation;GO:0009966//regulation of signal transduction;GO:0034260//negative regulation of GTPase activity;GO:0040037//negative regulation of fibrobla…
0	ENSG00000130226	DPP6	4.46325	0.585168	2.93117	0	0	dipeptidyl peptidase like 6 [Source:HGNC Symbol;Acc:HGNC:3010]	-	-	-	-	GO:0005886//plasma membrane;GO:0008076//voltage-gated potassium channel complex;GO:0016020//membrane;GO:0016021//integral component of membrane	GO:0008236//serine-type peptidase activity;GO:0015459//potassium channel regulator activity	GO:0006508//proteolysis;GO:0072659//protein localization to plasma membrane;GO:1901379//regulation of potassium ion transmembrane transport
0	ENSG00000130413	STK33	1.67873	0.220462	2.92877	0	0	serine/threonine kinase 33 [Source:HGNC Symbol;Acc:HGNC:14568]	-	-	-	-	GO:0005634//nucleus;GO:0005737//cytoplasm;GO:0048471//perinuclear region of cytoplasm	GO:0000166//nucleotide binding;GO:0004672//protein kinase activity;GO:0004674//protein serine/threonine kinase activity;GO:0005524//ATP binding;GO:0016301//kinase activity;GO:0016740//transferase activity	GO:0006468//protein phosphorylation;GO:0016310//phosphorylation;GO:0042770//signal transduction in response to DNA damage;GO:0044773//mitotic DNA damage checkpoint;GO:0046777//protein autophosphorylation
0	ENSG00000173482	PTPRM	13.4018	1.79437	2.90088	0	0	protein tyrosine phosphatase receptor type M [Source:HGNC Symbol;Acc:HGNC:9675]	Environmental Information Processing;Cellular Processes	Signaling molecules and interaction;Cellular community - eukaryotes	ko04514//Cell adhesion molecules (CAMs);ko04520//Adherens junction	K05693;K05693	GO:0005737//cytoplasm;GO:0005886//plasma membrane;GO:0005887//integral component of plasma membrane;GO:0005911//cell-cell junction;GO:0005913//cell-cell adherens junction;GO:0016020//membrane;GO:0016021//integral component of membrane;GO:0030027//lamellipodium;GO:0048471//perinuclear region of cytoplasm	GO:0004721//phosphoprotein phosphatase activity;GO:0004725//protein tyrosine phosphatase activity;GO:0005001//transmembrane receptor protein tyrosine phosphatase activity;GO:0005515//protein binding;GO:0016787//hydrolase activity;GO:0016791//phosphatase activity;GO:0042802//identical protein binding;GO:0045296//cadherin binding	GO:0001937//negative regulation of endothelial cell proliferation;GO:0006470//protein dephosphorylation;GO:0007155//cell adhesion;GO:0007156//homophilic cell adhesion via plasma membrane adhesion molecules;GO:0007165//signal transduction;GO:0010596//negative regulation of endothelial cell migration;GO:0010842//retina layer formation;GO:0016311//dephosphorylation;GO:0016525//negative regulation of…
0	ENSG00000155850	SLC26A2	1.94071	0.260081	2.89955	0	0	solute carrier family 26 member 2 [Source:HGNC Symbol;Acc:HGNC:10994]	-	-	-	-	GO:0005886//plasma membrane;GO:0005887//integral component of plasma membrane;GO:0016020//membrane;GO:0016021//integral component of membrane;GO:0016324//apical plasma membrane;GO:0031528//microvillus membrane;GO:0070062//extracellular exosome	GO:0008271//secondary active sulfate transmembrane transporter activity;GO:0015106//bicarbonate transmembrane transporter activity;GO:0015108//chloride transmembrane transporter activity;GO:0015116//sulfate transmembrane transporter activity;GO:0015301//anion:anion antiporter activity;GO:0019531//oxalate transmembrane transporter activity	GO:0001503//ossification;GO:0006811//ion transport;GO:0008272//sulfate transport;GO:0015701//bicarbonate transport;GO:0019532//oxalate transport;GO:0050428//3'-phosphoadenosine 5'-phosphosulfate biosynthetic process;GO:0055085//transmembrane transport;GO:1902358//sulfate transmembrane transport;GO:1902476//chloride transmembrane transport
0	ENSG00000150471	ADGRL3	3.47134	0.465271	2.89935	0	0	adhesion G protein-coupled receptor L3 [Source:HGNC Symbol;Acc:HGNC:20974]	-	-	-	-	GO:0005886//plasma membrane;GO:0005887//integral component of plasma membrane;GO:0005911//cell-cell junction;GO:0016020//membrane;GO:0016021//integral component of membrane;GO:0030054//cell junction;GO:0030424//axon;GO:0042995//cell projection;GO:0098978//glutamatergic synapse	GO:0004888//transmembrane signaling receptor activity;GO:0004930//G protein-coupled receptor activity;GO:0005509//calcium ion binding;GO:0005515//protein binding;GO:0030246//carbohydrate binding;GO:0046872//metal ion binding	GO:0001764//neuron migration;GO:0007165//signal transduction;GO:0007166//cell surface receptor signaling pathway;GO:0007186//G protein-coupled receptor signaling pathway;GO:0007189//adenylate cyclase-activating G protein-coupled receptor signaling pathway;GO:0007416//synapse assembly;GO:0007420//brain development;GO:0031987//locomotion involved in locomotory behavior;GO:0042220//response to cocai…
0	ENSG00000228412	AL022068.1	1.4116	0.190029	2.89303	0	0	novel transcript, antisense to ID4	-	-	-	-	-	-	-
0	ENSG00000166741	NNMT	5.34226	0.721239	2.8889	0	0	nicotinamide N-methyltransferase [Source:HGNC Symbol;Acc:HGNC:7861]	Metabolism;Metabolism	Global and overview maps;Metabolism of cofactors and vitamins	ko01100//Metabolic pathways;ko00760//Nicotinate and nicotinamide metabolism	K00541;K00541	GO:0005737//cytoplasm;GO:0005829//cytosol	GO:0008112//nicotinamide N-methyltransferase activity;GO:0008168//methyltransferase activity;GO:0016740//transferase activity;GO:0030760//pyridine N-methyltransferase activity	GO:0010243//response to organonitrogen compound;GO:0031100//animal organ regeneration;GO:0032259//methylation;GO:0034356//NAD biosynthesis via nicotinamide riboside salvage pathway;GO:0042493//response to drug
0	ENSG00000168916	ZNF608	1.04918	0.141676	2.88859	0	0	zinc finger protein 608 [Source:HGNC Symbol;Acc:HGNC:29238]	-	-	-	-	-	GO:0003676//nucleic acid binding;GO:0046872//metal ion binding	GO:0000122//negative regulation of transcription by RNA polymerase II
0	ENSG00000131398	KCNC3	0.655487	0.0886313	2.88668	0	0	potassium voltage-gated channel subfamily C member 3 [Source:HGNC Symbol;Acc:HGNC:6235]	-	-	-	-	GO:0005737//cytoplasm;GO:0005856//cytoskeleton;GO:0005886//plasma membrane;GO:0005938//cell cortex;GO:0008076//voltage-gated potassium channel complex;GO:0016020//membrane;GO:0016021//integral component of membrane;GO:0030054//cell junction;GO:0030424//axon;GO:0030425//dendrite;GO:0032590//dendrite membrane;GO:0032591//dendritic spine membrane;GO:0032809//neuronal cell body membrane;GO:0042734//p…	GO:0005216//ion channel activity;GO:0005244//voltage-gated ion channel activity;GO:0005249//voltage-gated potassium channel activity;GO:0005251//delayed rectifier potassium channel activity;GO:0005267//potassium channel activity;GO:0005515//protein binding	GO:0006811//ion transport;GO:0006813//potassium ion transport;GO:0034765//regulation of ion transmembrane transport;GO:0051260//protein homooligomerization;GO:0051262//protein tetramerization;GO:0055085//transmembrane transport;GO:0071805//potassium ion transmembrane transport
0	ENSG00000107249	GLIS3	28.7956	3.91614	2.87835	0	0	GLIS family zinc finger 3 [Source:HGNC Symbol;Acc:HGNC:28510]	-	-	-	-	GO:0005634//nucleus	GO:0003676//nucleic acid binding;GO:0003677//DNA binding;GO:0046872//metal ion binding	GO:0000122//negative regulation of transcription by RNA polymerase II;GO:0006357//regulation of transcription by RNA polymerase II;GO:0006366//transcription by RNA polymerase II;GO:0045944//positive regulation of transcription by RNA polymerase II
0	ENSG00000177508	IRX3	0.770616	0.104865	2.87748	0	0	iroquois homeobox 3 [Source:HGNC Symbol;Acc:HGNC:14360]	-	-	-	-	GO:0000790//nuclear chromatin;GO:0005634//nucleus;GO:0005737//cytoplasm;GO:0030424//axon	GO:0000981//DNA-binding transcription factor activity, RNA polymerase II-specific;GO:0003677//DNA binding;GO:0043565//sequence-specific DNA binding	GO:0001656//metanephros development;GO:0006355//regulation of transcription, DNA-templated;GO:0006357//regulation of transcription by RNA polymerase II;GO:0007275//multicellular organism development;GO:0007498//mesoderm development;GO:0045665//negative regulation of neuron differentiation;GO:0045666//positive regulation of neuron differentiation;GO:0072047//proximal/distal pattern formation invol…
0	ENSG00000106772	PRUNE2	0.984755	0.13447	2.87248	0	0	prune homolog 2 with BCH domain [Source:HGNC Symbol;Acc:HGNC:25209]	-	-	-	-	GO:0005737//cytoplasm;GO:0016020//membrane;GO:0016021//integral component of membrane	GO:0004309//exopolyphosphatase activity;GO:0016462//pyrophosphatase activity;GO:0046872//metal ion binding	GO:0006798//polyphosphate catabolic process;GO:0006915//apoptotic process
0	ENSG00000081181	ARG2	1.76738	0.243293	2.86085	0	0	arginase 2 [Source:HGNC Symbol;Acc:HGNC:664]	Metabolism;Human Diseases;Metabolism;Metabolism;Metabolism	Global and overview maps;Infectious diseases;Global and overview maps;Amino acid metabolism;Amino acid metabolism	ko01100//Metabolic pathways;ko05146//Amoebiasis;ko01230//Biosynthesis of amino acids;ko00330//Arginine and proline metabolism;ko00220//Arginine biosynthesis	K01476;K01476;K01476;K01476;K01476	GO:0005737//cytoplasm;GO:0005739//mitochondrion;GO:0005759//mitochondrial matrix	GO:0004053//arginase activity;GO:0016787//hydrolase activity;GO:0016813//hydrolase activity, acting on carbon-nitrogen (but not peptide) bonds, in linear amidines;GO:0030145//manganese ion binding;GO:0046872//metal ion binding	GO:0000050//urea cycle;GO:0001657//ureteric bud development;GO:0002250//adaptive immune response;GO:0002376//immune system process;GO:0002829//negative regulation of type 2 immune response;GO:0006525//arginine metabolic process;GO:0006809//nitric oxide biosynthetic process;GO:0006941//striated muscle contraction;GO:0019547//arginine catabolic process to ornithine;GO:0032720//negative regulation o…
0	ENSG00000108342	CSF3	1.19574	0.165465	2.85331	0	0	colony stimulating factor 3 [Source:HGNC Symbol;Acc:HGNC:2438]	Environmental Information Processing;Environmental Information Processing;Environmental Information Processing;Organismal Systems;Organismal Systems;Human Diseases	Signal transduction;Signaling molecules and interaction;Signal transduction;Immune system;Immune system;Infectious diseases	ko04151//PI3K-Akt signaling pathway;ko04060//Cytokine-cytokine receptor interaction;ko04630//Jak-STAT signaling pathway;ko04640//Hematopoietic cell lineage;ko04657//IL-17 signaling pathway;ko05144//Malaria	K05423;K05423;K05423;K05423;K05423;K05423	GO:0005576//extracellular region;GO:0005615//extracellular space	GO:0005125//cytokine activity;GO:0005130//granulocyte colony-stimulating factor receptor binding;GO:0008083//growth factor activity;GO:0019899//enzyme binding	GO:0006955//immune response;GO:0007165//signal transduction;GO:0007275//multicellular organism development;GO:0008284//positive regulation of cell proliferation;GO:0014068//positive regulation of phosphatidylinositol 3-kinase signaling;GO:0019221//cytokine-mediated signaling pathway;GO:0030838//positive regulation of actin filament polymerization;GO:0030851//granulocyte differentiation;GO:0032092…
0	ENSG00000204385	SLC44A4	0.979661	0.135762	2.8512	0	0	solute carrier family 44 member 4 [Source:HGNC Symbol;Acc:HGNC:13941]	Human Diseases	Cancers	ko05231//Choline metabolism in cancer	K15377	GO:0005886//plasma membrane;GO:0016020//membrane;GO:0016021//integral component of membrane;GO:0016324//apical plasma membrane;GO:0070062//extracellular exosome	GO:0015220//choline transmembrane transporter activity;GO:0090422//thiamine pyrophosphate transmembrane transporter activity	GO:0006656//phosphatidylcholine biosynthetic process;GO:0008292//acetylcholine biosynthetic process;GO:0015871//choline transport;GO:0030307//positive regulation of cell growth;GO:0030974//thiamine pyrophosphate transmembrane transport;GO:0032475//otolith formation;GO:0035675//neuromast hair cell development;GO:0055085//transmembrane transport;GO:0061526//acetylcholine secretion
0	ENSG00000131508	UBE2D2	43.156	5.99838	2.84691	0	0	ubiquitin conjugating enzyme E2 D2 [Source:HGNC Symbol;Acc:HGNC:12475]	Genetic Information Processing;Genetic Information Processing;Human Diseases	Folding, sorting and degradation;Folding, sorting and degradation;Infectious diseases	ko04141//Protein processing in endoplasmic reticulum;ko04120//Ubiquitin mediated proteolysis;ko05131//Shigellosis	K06689;K06689;K06689	GO:0000151//ubiquitin ligase complex;GO:0005654//nucleoplasm;GO:0005829//cytosol;GO:0032991//protein-containing complex;GO:0070062//extracellular exosome	GO:0000166//nucleotide binding;GO:0004842//ubiquitin-protein transferase activity;GO:0005515//protein binding;GO:0005524//ATP binding;GO:0016740//transferase activity;GO:0031625//ubiquitin protein ligase binding;GO:0061631//ubiquitin conjugating enzyme activity	GO:0000209//protein polyubiquitination;GO:0002756//MyD88-independent toll-like receptor signaling pathway;GO:0006464//cellular protein modification process;GO:0006511//ubiquitin-dependent protein catabolic process;GO:0006625//protein targeting to peroxisome;GO:0016567//protein ubiquitination;GO:0035666//TRIF-dependent toll-like receptor signaling pathway;GO:0051865//protein autoubiquitination;GO:…
0	ENSG00000161249	DMKN	0.947895	0.13192	2.84507	0	0	dermokine [Source:HGNC Symbol;Acc:HGNC:25063]	-	-	-	-	GO:0005576//extracellular region;GO:0005615//extracellular space	GO:0005515//protein binding	GO:1903575//cornified envelope assembly
0	ENSG00000170500	LONRF2	0.821477	0.114856	2.83839	0	0	LON peptidase N-terminal domain and ring finger 2 [Source:HGNC Symbol;Acc:HGNC:24788]	-	-	-	-	-	GO:0005515//protein binding;GO:0046872//metal ion binding	-
0	ENSG00000108984	MAP2K6	3.90051	0.546264	2.83599	0	0	mitogen-activated protein kinase kinase 6 [Source:HGNC Symbol;Acc:HGNC:6846]	Environmental Information Processing;Human Diseases;Environmental Information Processing;Human Diseases;Human Diseases;Human Diseases;Cellular Processes;Human Diseases;Organismal Systems;Environmental Information Processing;Human Diseases;Organismal Systems;Organismal Systems;Organismal Systems;Organismal Systems;Human Diseases	Signal transduction;Infectious diseases;Signal transduction;Infectious diseases;Infectious diseases;Infectious diseases;Cell growth and death;Cardiovascular diseases;Development;Signal transduction;Infectious diseases;Immune system;Sensory system;Endocrine system;Immune system;Neurodegenerative diseases	ko04010//MAPK signaling pathway;ko05163//Human cytomegalovirus infection;ko04015//Rap1 signaling pathway;ko05169//Epstein-Barr virus infection;ko05167//Kaposi sarcoma-associated herpesvirus infection;ko05164//Influenza A;ko04218//Cellular senescence;ko05418//Fluid shear stress and atherosclerosis;ko04380//Osteoclast differentiation;ko04668//TNF signaling pathway;ko05145//Toxoplasmosis;ko04620//To…	K04433;K04433;K04433;K04433;K04433;K04433;K04433;K04433;K04433;K04433;K04433;K04433;K04433;K04433;K04433;K04433	GO:0005634//nucleus;GO:0005654//nucleoplasm;GO:0005737//cytoplasm;GO:0005829//cytosol;GO:0005856//cytoskeleton	GO:0000166//nucleotide binding;GO:0004672//protein kinase activity;GO:0004674//protein serine/threonine kinase activity;GO:0004708//MAP kinase kinase activity;GO:0004713//protein tyrosine kinase activity;GO:0005515//protein binding;GO:0005524//ATP binding;GO:0016301//kinase activity;GO:0016740//transferase activity;GO:0019901//protein kinase binding	GO:0000165//MAPK cascade;GO:0000187//activation of MAPK activity;GO:0001934//positive regulation of protein phosphorylation;GO:0002931//response to ischemia;GO:0006468//protein phosphorylation;GO:0006915//apoptotic process;GO:0006975//DNA damage induced protein phosphorylation;GO:0007050//cell cycle arrest;GO:0007165//signal transduction;GO:0016310//phosphorylation;GO:0018108//peptidyl-tyrosine p…
0	ENSG00000149948	HMGA2	3.6849	0.518896	2.82811	0	0	high mobility group AT-hook 2 [Source:HGNC Symbol;Acc:HGNC:5009]	Human Diseases;Human Diseases	Cancers;Cancers	ko05202//Transcriptional misregulation in cancers;ko05206//MicroRNAs in cancer	K09283;K09283	GO:0000228//nuclear chromosome;GO:0000785//chromatin;GO:0005634//nucleus;GO:0005654//nucleoplasm;GO:0032993//protein-DNA complex;GO:0035985//senescence-associated heterochromatin focus;GO:0071141//SMAD protein complex	GO:0000978//RNA polymerase II proximal promoter sequence-specific DNA binding;GO:0001227//DNA-binding transcription repressor activity, RNA polymerase II-specific;GO:0001228//DNA-binding transcription activator activity, RNA polymerase II-specific;GO:0003677//DNA binding;GO:0003680//AT DNA binding;GO:0003712//transcription coregulator activity;GO:0003906//DNA-(apurinic or apyrimidinic site) endon…	GO:0000122//negative regulation of transcription by RNA polymerase II;GO:0001837//epithelial to mesenchymal transition;GO:0002062//chondrocyte differentiation;GO:0003131//mesodermal-endodermal cell signaling;GO:0006284//base-excision repair;GO:0006325//chromatin organization;GO:0006355//regulation of transcription, DNA-templated;GO:0007049//cell cycle;GO:0007095//mitotic G2 DNA damage checkpoint;…
0	ENSG00000229847	EMX2OS	1.08131	0.152312	2.82768	0	0	EMX2 opposite strand/antisense RNA [Source:HGNC Symbol;Acc:HGNC:18511]	-	-	-	-	-	-	-
0	ENSG00000182985	CADM1	6.23047	0.894142	2.80076	0	0	cell adhesion molecule 1 [Source:HGNC Symbol;Acc:HGNC:5951]	Environmental Information Processing	Signaling molecules and interaction	ko04514//Cell adhesion molecules (CAMs)	K06781	GO:0005886//plasma membrane;GO:0005911//cell-cell junction;GO:0016020//membrane;GO:0016021//integral component of membrane;GO:0016323//basolateral plasma membrane;GO:0030054//cell junction;GO:0045202//synapse	GO:0005102//signaling receptor binding;GO:0005515//protein binding;GO:0030165//PDZ domain binding;GO:0042803//protein homodimerization activity	GO:0002376//immune system process;GO:0006915//apoptotic process;GO:0007155//cell adhesion;GO:0007156//homophilic cell adhesion via plasma membrane adhesion molecules;GO:0007157//heterophilic cell-cell adhesion via plasma membrane cell adhesion molecules;GO:0007275//multicellular organism development;GO:0007283//spermatogenesis;GO:0008037//cell recognition;GO:0016032//viral process;GO:0030154//cel…
0	ENSG00000154914	USP43	2.39334	0.349227	2.77679	0	0	ubiquitin specific peptidase 43 [Source:HGNC Symbol;Acc:HGNC:20072]	-	-	-	-	GO:0005654//nucleoplasm	GO:0008233//peptidase activity;GO:0008234//cysteine-type peptidase activity;GO:0016787//hydrolase activity;GO:0019785//ISG15-specific protease activity;GO:0036459//thiol-dependent ubiquitinyl hydrolase activity	GO:0006508//proteolysis;GO:0006511//ubiquitin-dependent protein catabolic process;GO:0016579//protein deubiquitination;GO:0019985//translesion synthesis
0	ENSG00000155966	AFF2	1.56898	0.229603	2.77262	0	0	AF4/FMR2 family member 2 [Source:HGNC Symbol;Acc:HGNC:3776]	-	-	-	-	GO:0005634//nucleus;GO:0016607//nuclear speck	GO:0002151//G-quadruplex RNA binding;GO:0003723//RNA binding	GO:0006355//regulation of transcription, DNA-templated;GO:0006397//mRNA processing;GO:0007420//brain development;GO:0007611//learning or memory;GO:0008380//RNA splicing;GO:0010468//regulation of gene expression;GO:0010629//negative regulation of gene expression;GO:0035063//nuclear speck organization;GO:0043484//regulation of RNA splicing
0	ENSG00000129295	LRRC6	0.748981	0.109733	2.77094	0	0	leucine rich repeat containing 6 [Source:HGNC Symbol;Acc:HGNC:16725]	-	-	-	-	GO:0005576//extracellular region;GO:0005737//cytoplasm;GO:0005929//cilium;GO:0042995//cell projection	GO:0003674//molecular_function;GO:0005515//protein binding	GO:0003341//cilium movement;GO:0008584//male gonad development;GO:0030317//flagellated sperm motility;GO:0036158//outer dynein arm assembly;GO:0036159//inner dynein arm assembly;GO:0044458//motile cilium assembly;GO:0060287//epithelial cilium movement involved in determination of left/right asymmetry;GO:0061458//reproductive system development
0	ENSG00000130147	SH3BP4	2.56538	0.376366	2.76896	0	0	SH3 domain binding protein 4 [Source:HGNC Symbol;Acc:HGNC:10826]	-	-	-	-	GO:0005634//nucleus;GO:0005737//cytoplasm;GO:0005905//clathrin-coated pit;GO:0016020//membrane;GO:0030136//clathrin-coated vesicle;GO:0031410//cytoplasmic vesicle;GO:0070062//extracellular exosome	GO:0005092//GDP-dissociation inhibitor activity;GO:0005515//protein binding;GO:0017016//Ras GTPase binding;GO:0042802//identical protein binding	GO:0006897//endocytosis;GO:0008285//negative regulation of cell proliferation;GO:0010508//positive regulation of autophagy;GO:0030308//negative regulation of cell growth;GO:0032007//negative regulation of TOR signaling;GO:0034260//negative regulation of GTPase activity;GO:0050790//regulation of catalytic activity;GO:0061462//protein localization to lysosome;GO:0071230//cellular response to amino …
0	ENSG00000169083	AR	2.21478	0.327249	2.75871	0	0	androgen receptor [Source:HGNC Symbol;Acc:HGNC:644]	Human Diseases;Cellular Processes;Human Diseases	Cancers;Cell growth and death;Cancers	ko05200//Pathways in cancer;ko04114//Oocyte meiosis;ko05215//Prostate cancer	K08557;K08557;K08557	GO:0000790//nuclear chromatin;GO:0005634//nucleus;GO:0005654//nucleoplasm;GO:0005737//cytoplasm;GO:0005829//cytosol;GO:0005886//plasma membrane;GO:0016607//nuclear speck;GO:0032991//protein-containing complex	GO:0000978//RNA polymerase II proximal promoter sequence-specific DNA binding;GO:0000981//DNA-binding transcription factor activity, RNA polymerase II-specific;GO:0001085//RNA polymerase II transcription factor binding;GO:0001091//RNA polymerase II basal transcription factor binding;GO:0001228//DNA-binding transcription activator activity, RNA polymerase II-specific;GO:0003677//DNA binding;GO:000…	GO:0000122//negative regulation of transcription by RNA polymerase II;GO:0001701//in utero embryonic development;GO:0003073//regulation of systemic arterial blood pressure;GO:0003382//epithelial cell morphogenesis;GO:0006351//transcription, DNA-templated;GO:0006355//regulation of transcription, DNA-templated;GO:0006357//regulation of transcription by RNA polymerase II;GO:0006367//transcription in…
0	ENSG00000164197	RNF180	1.05083	0.156998	2.74271	0	0	ring finger protein 180 [Source:HGNC Symbol;Acc:HGNC:27752]	-	-	-	-	GO:0005634//nucleus;GO:0005635//nuclear envelope;GO:0005783//endoplasmic reticulum;GO:0005789//endoplasmic reticulum membrane;GO:0016020//membrane;GO:0016021//integral component of membrane;GO:0031227//intrinsic component of endoplasmic reticulum membrane	GO:0016740//transferase activity;GO:0031624//ubiquitin conjugating enzyme binding;GO:0046872//metal ion binding;GO:0061630//ubiquitin protein ligase activity	GO:0000209//protein polyubiquitination;GO:0016567//protein ubiquitination;GO:0030534//adult behavior;GO:0031398//positive regulation of protein ubiquitination;GO:0032436//positive regulation of proteasomal ubiquitin-dependent protein catabolic process;GO:0042415//norepinephrine metabolic process;GO:0042428//serotonin metabolic process;GO:0050790//regulation of catalytic activity;GO:1901360//organ…
0	ENSG00000115648	MLPH	2.70125	0.404383	2.73983	0	0	melanophilin [Source:HGNC Symbol;Acc:HGNC:29643]	-	-	-	-	GO:0005623//cell;GO:0005737//cytoplasm;GO:0030425//dendrite;GO:0030864//cortical actin cytoskeleton;GO:0048471//perinuclear region of cytoplasm;GO:0070062//extracellular exosome	GO:0003779//actin binding;GO:0005515//protein binding;GO:0017022//myosin binding;GO:0017137//Rab GTPase binding;GO:0030674//protein binding, bridging;GO:0046872//metal ion binding	GO:0006886//intracellular protein transport;GO:0032402//melanosome transport
0	ENSG00000249464	LINC01091	0.850244	0.128019	2.73152	0	0	long intergenic non-protein coding RNA 1091 [Source:HGNC Symbol;Acc:HGNC:27721]	-	-	-	-	-	-	-
0	ENSG00000229321	AC008269.1	0.702448	0.106981	2.71504	0	0	novel transcript	-	-	-	-	-	-	-
0	ENSG00000198133	TMEM229B	0.707361	0.107871	2.71314	0	0	transmembrane protein 229B [Source:HGNC Symbol;Acc:HGNC:20130]	-	-	-	-	GO:0016020//membrane;GO:0016021//integral component of membrane	-	GO:0009617//response to bacterium
0	ENSG00000091972	CD200	1.06194	0.16258	2.70748	0	0	CD200 molecule [Source:HGNC Symbol;Acc:HGNC:7203]	-	-	-	-	GO:0005886//plasma membrane;GO:0005887//integral component of plasma membrane;GO:0009986//cell surface;GO:0016020//membrane;GO:0016021//integral component of membrane;GO:0030424//axon;GO:0043005//neuron projection;GO:0043025//neuronal cell body;GO:0044297//cell body	GO:0005515//protein binding;GO:0086080//protein binding involved in heterotypic cell-cell adhesion;GO:0140081//glycosylated region protein binding	GO:0002695//negative regulation of leukocyte activation;GO:0008285//negative regulation of cell proliferation;GO:0032088//negative regulation of NF-kappaB transcription factor activity;GO:0032793//positive regulation of CREB transcription factor activity;GO:0034113//heterotypic cell-cell adhesion;GO:0043031//negative regulation of macrophage activation;GO:0050776//regulation of immune response;GO…
0	ENSG00000133962	CATSPERB	3.55994	0.548891	2.69726	0	0	cation channel sperm associated auxiliary subunit beta [Source:HGNC Symbol;Acc:HGNC:20500]	-	-	-	-	GO:0005886//plasma membrane;GO:0005929//cilium;GO:0016020//membrane;GO:0016021//integral component of membrane;GO:0036128//CatSper complex	-	GO:0007275//multicellular organism development;GO:0007283//spermatogenesis;GO:0030154//cell differentiation;GO:0032570//response to progesterone;GO:0035036//sperm-egg recognition
0	ENSG00000154263	ABCA10	1.84421	0.285622	2.69082	0	0	ATP binding cassette subfamily A member 10 [Source:HGNC Symbol;Acc:HGNC:30]	Environmental Information Processing	Membrane transport	ko02010//ABC transporters	K05652	GO:0016020//membrane;GO:0016021//integral component of membrane;GO:0043231//intracellular membrane-bounded organelle	GO:0000166//nucleotide binding;GO:0005319//lipid transporter activity;GO:0005524//ATP binding;GO:0016887//ATPase activity;GO:0042626//ATPase activity, coupled to transmembrane movement of substances	GO:0006869//lipid transport;GO:0055085//transmembrane transport
0	ENSG00000112782	CLIC5	1.74033	0.269641	2.69025	0	0	chloride intracellular channel 5 [Source:HGNC Symbol;Acc:HGNC:13517]	-	-	-	-	GO:0005737//cytoplasm;GO:0005794//Golgi apparatus;GO:0005815//microtubule organizing center;GO:0005856//cytoskeleton;GO:0005886//plasma membrane;GO:0005938//cell cortex;GO:0015629//actin cytoskeleton;GO:0016020//membrane;GO:0016021//integral component of membrane;GO:0016324//apical plasma membrane;GO:0034707//chloride channel complex;GO:0070062//extracellular exosome	GO:0005244//voltage-gated ion channel activity;GO:0005254//chloride channel activity;GO:0005515//protein binding	GO:0006811//ion transport;GO:0006821//chloride transport;GO:0007565//female pregnancy;GO:0007601//visual perception;GO:0007605//sensory perception of sound;GO:0034220//ion transmembrane transport;GO:0034765//regulation of ion transmembrane transport;GO:0050896//response to stimulus;GO:1902476//chloride transmembrane transport
0	ENSG00000197766	CFD	0.784555	0.121596	2.68978	0	0	complement factor D [Source:HGNC Symbol;Acc:HGNC:2771]	Organismal Systems;Human Diseases	Immune system;Infectious diseases	ko04610//Complement and coagulation cascades;ko05150//Staphylococcus aureus infection	K01334;K01334	GO:0005576//extracellular region;GO:0005615//extracellular space;GO:0031093//platelet alpha granule lumen;GO:0034774//secretory granule lumen;GO:0070062//extracellular exosome;GO:1904813//ficolin-1-rich granule lumen	GO:0004252//serine-type endopeptidase activity;GO:0008233//peptidase activity;GO:0008236//serine-type peptidase activity;GO:0016787//hydrolase activity	GO:0002376//immune system process;GO:0002576//platelet degranulation;GO:0006508//proteolysis;GO:0006956//complement activation;GO:0006957//complement activation, alternative pathway;GO:0007219//Notch signaling pathway;GO:0009617//response to bacterium;GO:0043312//neutrophil degranulation;GO:0045087//innate immune response
0	ENSG00000105519	CAPS	1.17682	0.18288	2.68593	0	0	calcyphosine [Source:HGNC Symbol;Acc:HGNC:1487]	-	-	-	-	GO:0005737//cytoplasm;GO:0031982//vesicle	GO:0005509//calcium ion binding;GO:0046872//metal ion binding	GO:0035556//intracellular signal transduction
0	ENSG00000182621	PLCB1	15.5468	2.47589	2.6506	0	0	phospholipase C beta 1 [Source:HGNC Symbol;Acc:HGNC:15917]	Metabolism;Human Diseases;Human Diseases;Environmental Information Processing;Human Diseases;Organismal Systems;Environmental Information Processing;Human Diseases;Organismal Systems;Environmental Information Processing;Human Diseases;Organismal Systems;Organismal Systems;Environmental Information Processing;Environmental Information Processing;Organismal Systems;Environmental Information Process…	Global and overview maps;Cancers;Infectious diseases;Signal transduction;Neurodegenerative diseases;Immune system;Signal transduction;Neurodegenerative diseases;Immune system;Signal transduction;Endocrine and metabolic diseases;Endocrine system;Nervous system;Signal transduction;Signal transduction;Circulatory system;Signal transduction;Endocrine system;Nervous system;Endocrine system;Immune syst…	ko01100//Metabolic pathways;ko05200//Pathways in cancer;ko05163//Human cytomegalovirus infection;ko04015//Rap1 signaling pathway;ko05016//Huntington disease;ko04062//Chemokine signaling pathway;ko04020//Calcium signaling pathway;ko05010//Alzheimer disease;ko04621//NOD-like receptor signaling pathway;ko04022//cGMP - PKG signaling pathway;ko04934//Cushing syndrome;ko04921//Oxytocin signaling pathwa…	K05858;K05858;K05858;K05858;K05858;K05858;K05858;K05858;K05858;K05858;K05858;K05858;K05858;K05858;K05858;K05858;K05858;K05858;K05858;K05858;K05858;K05858;K05858;K05858;K05858;K05858;K05858;K05858;K05858;K05858;K05858;K05858;K05858;K05858;K05858;K05858;K05858;K05858;K05858;K05858;K05858;K05858;K05858;K05858;K05858;K05858;K05858;K05858;K05858;K05858;K05858	GO:0000790//nuclear chromatin;GO:0005634//nucleus;GO:0005737//cytoplasm;GO:0005829//cytosol;GO:0016020//membrane;GO:0016607//nuclear speck;GO:0031965//nuclear membrane;GO:0032991//protein-containing complex;GO:0070062//extracellular exosome;GO:0098794//postsynapse;GO:0098978//glutamatergic synapse;GO:0098982//GABA-ergic synapse	GO:0004435//phosphatidylinositol phospholipase C activity;GO:0004629//phospholipase C activity;GO:0005096//GTPase activator activity;GO:0005509//calcium ion binding;GO:0005515//protein binding;GO:0005516//calmodulin binding;GO:0005521//lamin binding;GO:0005546//phosphatidylinositol-4,5-bisphosphate binding;GO:0008081//phosphoric diester hydrolase activity;GO:0016787//hydrolase activity;GO:0019899…	GO:0000086//G2/M transition of mitotic cell cycle;GO:0006629//lipid metabolic process;GO:0007165//signal transduction;GO:0007186//G protein-coupled receptor signaling pathway;GO:0007213//G protein-coupled acetylcholine receptor signaling pathway;GO:0007215//glutamate receptor signaling pathway;GO:0007223//Wnt signaling pathway, calcium modulating pathway;GO:0007420//brain development;GO:0007613//…
0	ENSG00000112320	SOBP	1.69663	0.270887	2.64691	0	0	sine oculis binding protein homolog [Source:HGNC Symbol;Acc:HGNC:29256]	-	-	-	-	GO:0005634//nucleus	GO:0032184//SUMO polymer binding;GO:0046872//metal ion binding	GO:0007605//sensory perception of sound;GO:0007626//locomotory behavior;GO:0042472//inner ear morphogenesis;GO:0050890//cognition;GO:0090102//cochlea development
0	ENSG00000135678	CPM	3.07501	0.492826	2.64144	0	0	carboxypeptidase M [Source:HGNC Symbol;Acc:HGNC:2311]	-	-	-	-	GO:0005576//extracellular region;GO:0005615//extracellular space;GO:0005886//plasma membrane;GO:0009986//cell surface;GO:0016020//membrane;GO:0016021//integral component of membrane;GO:0031225//anchored component of membrane;GO:0070062//extracellular exosome	GO:0004180//carboxypeptidase activity;GO:0004181//metallocarboxypeptidase activity;GO:0008233//peptidase activity;GO:0008237//metallopeptidase activity;GO:0008270//zinc ion binding;GO:0016787//hydrolase activity;GO:0046872//metal ion binding	GO:0006508//proteolysis;GO:0006518//peptide metabolic process;GO:0009653//anatomical structure morphogenesis;GO:0016485//protein processing
0	ENSG00000120885	CLU	1.58149	0.253506	2.64119	0	0	clusterin [Source:HGNC Symbol;Acc:HGNC:2095]	Organismal Systems	Immune system	ko04610//Complement and coagulation cascades	K17252	GO:0005576//extracellular region;GO:0005615//extracellular space;GO:0005634//nucleus;GO:0005737//cytoplasm;GO:0005739//mitochondrion;GO:0005743//mitochondrial inner membrane;GO:0005783//endoplasmic reticulum;GO:0005794//Golgi apparatus;GO:0005829//cytosol;GO:0005856//cytoskeleton;GO:0009986//cell surface;GO:0016020//membrane;GO:0031093//platelet alpha granule lumen;GO:0031410//cytoplasmic vesicle…	GO:0001540//amyloid-beta binding;GO:0005102//signaling receptor binding;GO:0005515//protein binding;GO:0031625//ubiquitin protein ligase binding;GO:0044877//protein-containing complex binding;GO:0048156//tau protein binding;GO:0050750//low-density lipoprotein particle receptor binding;GO:0051082//unfolded protein binding;GO:0051087//chaperone binding;GO:0051787//misfolded protein binding	GO:0000902//cell morphogenesis;GO:0001774//microglial cell activation;GO:0001836//release of cytochrome c from mitochondria;GO:0002376//immune system process;GO:0002434//immune complex clearance;GO:0002576//platelet degranulation;GO:0006629//lipid metabolic process;GO:0006915//apoptotic process;GO:0006956//complement activation;GO:0006958//complement activation, classical pathway;GO:0009615//resp…
0	ENSG00000156049	GNA14	2.15044	0.348274	2.62634	0	0	G protein subunit alpha 14 [Source:HGNC Symbol;Acc:HGNC:4382]	Environmental Information Processing;Human Diseases;Human Diseases	Signal transduction;Infectious diseases;Infectious diseases	ko04020//Calcium signaling pathway;ko05142//Chagas disease (American trypanosomiasis);ko05146//Amoebiasis	K04636;K04636;K04636	GO:0005834//heterotrimeric G-protein complex;GO:0005886//plasma membrane;GO:0070062//extracellular exosome	GO:0000166//nucleotide binding;GO:0001664//G protein-coupled receptor binding;GO:0003924//GTPase activity;GO:0005515//protein binding;GO:0005525//GTP binding;GO:0019001//guanyl nucleotide binding;GO:0031683//G-protein beta/gamma-subunit complex binding;GO:0046872//metal ion binding	GO:0007165//signal transduction;GO:0007186//G protein-coupled receptor signaling pathway;GO:0007188//adenylate cyclase-modulating G protein-coupled receptor signaling pathway;GO:0030168//platelet activation;GO:0060158//phospholipase C-activating dopamine receptor signaling pathway
0	ENSG00000198429	ZNF69	0.896335	0.146205	2.61605	0	0	zinc finger protein 69 [Source:HGNC Symbol;Acc:HGNC:13138]	-	-	-	-	GO:0005622//intracellular;GO:0005634//nucleus	GO:0003676//nucleic acid binding;GO:0003677//DNA binding;GO:0003700//DNA-binding transcription factor activity;GO:0005515//protein binding;GO:0043565//sequence-specific DNA binding;GO:0046872//metal ion binding	GO:0006355//regulation of transcription, DNA-templated
0	ENSG00000162105	SHANK2	2.75925	0.45174	2.61071	0	0	SH3 and multiple ankyrin repeat domains 2 [Source:HGNC Symbol;Acc:HGNC:14295]	Organismal Systems	Nervous system	ko04724//Glutamatergic synapse	K15009	GO:0001750//photoreceptor outer segment;GO:0001917//photoreceptor inner segment;GO:0005575//cellular_component;GO:0005737//cytoplasm;GO:0005829//cytosol;GO:0005883//neurofilament;GO:0005886//plasma membrane;GO:0008328//ionotropic glutamate receptor complex;GO:0014069//postsynaptic density;GO:0016020//membrane;GO:0016324//apical plasma membrane;GO:0030054//cell junction;GO:0030425//dendrite;GO:003…	GO:0005515//protein binding;GO:0017124//SH3 domain binding;GO:0030159//receptor signaling complex scaffold activity;GO:0030160//GKAP/Homer scaffold activity;GO:0035255//ionotropic glutamate receptor binding	GO:0007416//synapse assembly;GO:0007612//learning;GO:0007613//memory;GO:0030534//adult behavior;GO:0035176//social behavior;GO:0035640//exploration behavior;GO:0048854//brain morphogenesis;GO:0051124//synaptic growth at neuromuscular junction;GO:0051968//positive regulation of synaptic transmission, glutamatergic;GO:0060291//long-term synaptic potentiation;GO:0060292//long-term synaptic depressio…
0	ENSG00000128567	PODXL	0.821702	0.134688	2.609	0	0	podocalyxin like [Source:HGNC Symbol;Acc:HGNC:9171]	-	-	-	-	GO:0001726//ruffle;GO:0005615//extracellular space;GO:0005730//nucleolus;GO:0005737//cytoplasm;GO:0005815//microtubule organizing center;GO:0005886//plasma membrane;GO:0005887//integral component of plasma membrane;GO:0005902//microvillus;GO:0016020//membrane;GO:0016021//integral component of membrane;GO:0016324//apical plasma membrane;GO:0030027//lamellipodium;GO:0030175//filopodium;GO:0031528//…	GO:0005515//protein binding	GO:0007155//cell adhesion;GO:0007162//negative regulation of cell adhesion;GO:0016477//cell migration;GO:0022407//regulation of cell-cell adhesion;GO:0022408//negative regulation of cell-cell adhesion;GO:0030335//positive regulation of cell migration;GO:0032534//regulation of microvillus assembly;GO:0033634//positive regulation of cell-cell adhesion mediated by integrin;GO:0072015//glomerular vis…
0	ENSG00000172201	ID4	0.878334	0.144317	2.60553	0	0	inhibitor of DNA binding 4, HLH protein [Source:HGNC Symbol;Acc:HGNC:5363]	Cellular Processes;Environmental Information Processing	Cellular community - eukaryotes;Signal transduction	ko04550//Signaling pathways regulating pluripotency of stem cells;ko04350//TGF-beta signaling pathway	K17695;K17695	GO:0005634//nucleus;GO:0005737//cytoplasm	GO:0000981//DNA-binding transcription factor activity, RNA polymerase II-specific;GO:0001085//RNA polymerase II transcription factor binding;GO:0003700//DNA-binding transcription factor activity;GO:0003714//transcription corepressor activity;GO:0005515//protein binding;GO:0008134//transcription factor binding;GO:0046983//protein dimerization activity	GO:0000082//G1/S transition of mitotic cell cycle;GO:0000122//negative regulation of transcription by RNA polymerase II;GO:0001649//osteoblast differentiation;GO:0006357//regulation of transcription by RNA polymerase II;GO:0007405//neuroblast proliferation;GO:0007420//brain development;GO:0007623//circadian rhythm;GO:0008284//positive regulation of cell proliferation;GO:0010628//positive regulati…
0	ENSG00000123095	BHLHE41	1.08573	0.179086	2.59995	0	0	basic helix-loop-helix family member e41 [Source:HGNC Symbol;Acc:HGNC:16617]	Organismal Systems	Environmental adaptation	ko04710//Circadian rhythm	K03730	GO:0000790//nuclear chromatin;GO:0005634//nucleus	GO:0000977//RNA polymerase II regulatory region sequence-specific DNA binding;GO:0000978//RNA polymerase II proximal promoter sequence-specific DNA binding;GO:0000980//RNA polymerase II distal enhancer sequence-specific DNA binding;GO:0000981//DNA-binding transcription factor activity, RNA polymerase II-specific;GO:0001102//RNA polymerase II activating transcription factor binding;GO:0001227//DNA…	GO:0000122//negative regulation of transcription by RNA polymerase II;GO:0006355//regulation of transcription, DNA-templated;GO:0007623//circadian rhythm;GO:0008283//cell proliferation;GO:0009887//animal organ morphogenesis;GO:0009952//anterior/posterior pattern specification;GO:0010832//negative regulation of myotube differentiation;GO:0010944//negative regulation of transcription by competitive…
0	ENSG00000182472	CAPN12	1.92275	0.317965	2.59623	0	0	calpain 12 [Source:HGNC Symbol;Acc:HGNC:13249]	-	-	-	-	GO:0005622//intracellular;GO:0005737//cytoplasm	GO:0004198//calcium-dependent cysteine-type endopeptidase activity;GO:0005509//calcium ion binding;GO:0016787//hydrolase activity;GO:0046872//metal ion binding	GO:0006508//proteolysis
0	ENSG00000120053	GOT1	2.07068	0.343527	2.59161	0	0	glutamic-oxaloacetic transaminase 1 [Source:HGNC Symbol;Acc:HGNC:4432]	Metabolism;Metabolism;Metabolism;Metabolism;Metabolism;Metabolism;Metabolism;Metabolism;Metabolism;Metabolism;Metabolism	Global and overview maps;Global and overview maps;Global and overview maps;Amino acid metabolism;Amino acid metabolism;Amino acid metabolism;Amino acid metabolism;Amino acid metabolism;Global and overview maps;Amino acid metabolism;Amino acid metabolism	ko01100//Metabolic pathways;ko01200//Carbon metabolism;ko01230//Biosynthesis of amino acids;ko00330//Arginine and proline metabolism;ko00270//Cysteine and methionine metabolism;ko00350//Tyrosine metabolism;ko00250//Alanine, aspartate and glutamate metabolism;ko00220//Arginine biosynthesis;ko01210//2-Oxocarboxylic acid metabolism;ko00360//Phenylalanine metabolism;ko00400//Phenylalanine, tyrosine a…	K14454;K14454;K14454;K14454;K14454;K14454;K14454;K14454;K14454;K14454;K14454	GO:0005634//nucleus;GO:0005654//nucleoplasm;GO:0005737//cytoplasm;GO:0005764//lysosome;GO:0005829//cytosol;GO:0043679//axon terminus;GO:0070062//extracellular exosome	GO:0003824//catalytic activity;GO:0004069//L-aspartate:2-oxoglutarate aminotransferase activity;GO:0004609//phosphatidylserine decarboxylase activity;GO:0008483//transaminase activity;GO:0016740//transferase activity;GO:0030170//pyridoxal phosphate binding;GO:0031406//carboxylic acid binding;GO:0047801//L-cysteine:2-oxoglutarate aminotransferase activity	GO:0006094//gluconeogenesis;GO:0006103//2-oxoglutarate metabolic process;GO:0006107//oxaloacetate metabolic process;GO:0006114//glycerol biosynthetic process;GO:0006520//cellular amino acid metabolic process;GO:0006531//aspartate metabolic process;GO:0006532//aspartate biosynthetic process;GO:0006533//aspartate catabolic process;GO:0006536//glutamate metabolic process;GO:0007219//Notch signaling …
0	ENSG00000005187	ACSM3	1.13144	0.187919	2.58999	0	0	acyl-CoA synthetase medium chain family member 3 [Source:HGNC Symbol;Acc:HGNC:10522]	Metabolism;Metabolism	Global and overview maps;Carbohydrate metabolism	ko01100//Metabolic pathways;ko00650//Butanoate metabolism	K01896;K01896	GO:0005575//cellular_component;GO:0005739//mitochondrion;GO:0005759//mitochondrial matrix	GO:0000166//nucleotide binding;GO:0003674//molecular_function;GO:0003824//catalytic activity;GO:0003996//acyl-CoA ligase activity;GO:0004321//fatty-acyl-CoA synthase activity;GO:0005524//ATP binding;GO:0015645//fatty acid ligase activity;GO:0016874//ligase activity;GO:0018729//propionate CoA-transferase activity;GO:0046872//metal ion binding;GO:0047760//butyrate-CoA ligase activity;GO:0050218//pr…	GO:0006629//lipid metabolic process;GO:0006631//fatty acid metabolic process;GO:0006633//fatty acid biosynthetic process;GO:0006637//acyl-CoA metabolic process;GO:0008217//regulation of blood pressure;GO:0042632//cholesterol homeostasis
0	ENSG00000111057	KRT18	1.45541	0.241891	2.589	0	0	keratin 18 [Source:HGNC Symbol;Acc:HGNC:6430]	Organismal Systems;Human Diseases	Endocrine system;Infectious diseases	ko04915//Estrogen signaling pathway;ko05130//Pathogenic Escherichia coli infection	K07604;K07604	GO:0005634//nucleus;GO:0005730//nucleolus;GO:0005737//cytoplasm;GO:0005815//microtubule organizing center;GO:0005829//cytosol;GO:0005882//intermediate filament;GO:0005913//cell-cell adherens junction;GO:0034451//centriolar satellite;GO:0045095//keratin filament;GO:0048471//perinuclear region of cytoplasm;GO:0070062//extracellular exosome;GO:0071944//cell periphery	GO:0003723//RNA binding;GO:0005198//structural molecule activity;GO:0005515//protein binding;GO:0097110//scaffold protein binding;GO:0098641//cadherin binding involved in cell-cell adhesion	GO:0007049//cell cycle;GO:0009653//anatomical structure morphogenesis;GO:0016032//viral process;GO:0031424//keratinization;GO:0033209//tumor necrosis factor-mediated signaling pathway;GO:0043000//Golgi to plasma membrane CFTR protein transport;GO:0043066//negative regulation of apoptotic process;GO:0045104//intermediate filament cytoskeleton organization;GO:0070268//cornification;GO:0097191//extr…
0	ENSG00000237735	AF130359.1	1.11678	0.185966	2.58623	0	0	novel transcript	-	-	-	-	-	-	-
0	ENSG00000185950	IRS2	2.2177	0.370545	2.58135	0	0	insulin receptor substrate 2 [Source:HGNC Symbol;Acc:HGNC:6126]	Environmental Information Processing;Human Diseases;Human Diseases;Organismal Systems;Environmental Information Processing;Cellular Processes;Environmental Information Processing;Human Diseases;Organismal Systems;Organismal Systems;Organismal Systems;Organismal Systems;Human Diseases	Signal transduction;Endocrine and metabolic diseases;Cancers;Endocrine system;Signal transduction;Transport and catabolism;Signal transduction;Endocrine and metabolic diseases;Aging;Endocrine system;Aging;Endocrine system;Endocrine and metabolic diseases	ko04022//cGMP - PKG signaling pathway;ko04932//Non-alcoholic fatty liver disease (NAFLD);ko05206//MicroRNAs in cancer;ko04910//Insulin signaling pathway;ko04068//FoxO signaling pathway;ko04140//Autophagy - animal;ko04152//AMPK signaling pathway;ko04931//Insulin resistance;ko04211//Longevity regulating pathway - mammal;ko04920//Adipocytokine signaling pathway;ko04213//Longevity regulating pathway …	K07187;K07187;K07187;K07187;K07187;K07187;K07187;K07187;K07187;K07187;K07187;K07187;K07187	GO:0005737//cytoplasm;GO:0005829//cytosol;GO:0005886//plasma membrane;GO:0032991//protein-containing complex	GO:0005158//insulin receptor binding;GO:0005515//protein binding;GO:0019901//protein kinase binding;GO:0019903//protein phosphatase binding;GO:0019904//protein domain specific binding;GO:0043548//phosphatidylinositol 3-kinase binding;GO:0071889//14-3-3 protein binding	GO:0000165//MAPK cascade;GO:0002053//positive regulation of mesenchymal cell proliferation;GO:0002903//negative regulation of B cell apoptotic process;GO:0006006//glucose metabolic process;GO:0007165//signal transduction;GO:0007411//axon guidance;GO:0007420//brain development;GO:0008284//positive regulation of cell proliferation;GO:0008286//insulin receptor signaling pathway;GO:0009749//response …
0	ENSG00000127863	TNFRSF19	1.19258	0.20003	2.5758	0	0	TNF receptor superfamily member 19 [Source:HGNC Symbol;Acc:HGNC:11915]	Environmental Information Processing	Signaling molecules and interaction	ko04060//Cytokine-cytokine receptor interaction	K05155	GO:0005886//plasma membrane;GO:0016020//membrane;GO:0016021//integral component of membrane	GO:0005031//tumor necrosis factor-activated receptor activity;GO:0005515//protein binding;GO:0038023//signaling receptor activity	GO:0001942//hair follicle development;GO:0006915//apoptotic process;GO:0007254//JNK cascade;GO:0033209//tumor necrosis factor-mediated signaling pathway;GO:0043123//positive regulation of I-kappaB kinase/NF-kappaB signaling;GO:0046330//positive regulation of JNK cascade
0	ENSG00000137642	SORL1	5.83409	0.979525	2.57435	0	0	sortilin related receptor 1 [Source:HGNC Symbol;Acc:HGNC:11185]	-	-	-	-	GO:0000139//Golgi membrane;GO:0005576//extracellular region;GO:0005615//extracellular space;GO:0005641//nuclear envelope lumen;GO:0005768//endosome;GO:0005769//early endosome;GO:0005771//multivesicular body;GO:0005783//endoplasmic reticulum;GO:0005789//endoplasmic reticulum membrane;GO:0005794//Golgi apparatus;GO:0005802//trans-Golgi network;GO:0005886//plasma membrane;GO:0005887//integral compon…	GO:0001540//amyloid-beta binding;GO:0004888//transmembrane signaling receptor activity;GO:0005041//low-density lipoprotein particle receptor activity;GO:0005515//protein binding;GO:0030169//low-density lipoprotein particle binding;GO:0030306//ADP-ribosylation factor binding	GO:0002024//diet induced thermogenesis;GO:0006605//protein targeting;GO:0006622//protein targeting to lysosome;GO:0006892//post-Golgi vesicle-mediated transport;GO:0006897//endocytosis;GO:0006898//receptor-mediated endocytosis;GO:0010897//negative regulation of triglyceride catabolic process;GO:0014910//regulation of smooth muscle cell migration;GO:0030514//negative regulation of BMP signaling pa…
0	ENSG00000155761	SPAG17	1.32296	0.222566	2.57147	0	0	sperm associated antigen 17 [Source:HGNC Symbol;Acc:HGNC:26620]	-	-	-	-	GO:0005576//extracellular region;GO:0005737//cytoplasm;GO:0005856//cytoskeleton;GO:0005874//microtubule;GO:0005929//cilium;GO:0031514//motile cilium;GO:0042995//cell projection;GO:1990716//axonemal central apparatus	-	GO:0003351//epithelial cilium movement;GO:0030030//cell projection organization;GO:1904158//axonemal central apparatus assembly
0	ENSG00000204531	POU5F1	1.06592	0.180081	2.56538	0	0	POU class 5 homeobox 1 [Source:HGNC Symbol;Acc:HGNC:9221]	Cellular Processes	Cellular community - eukaryotes	ko04550//Signaling pathways regulating pluripotency of stem cells	K09367	GO:0000790//nuclear chromatin;GO:0005634//nucleus;GO:0005654//nucleoplasm;GO:0005737//cytoplasm;GO:0005739//mitochondrion;GO:0005829//cytosol	GO:0000976//transcription regulatory region sequence-specific DNA binding;GO:0000981//DNA-binding transcription factor activity, RNA polymerase II-specific;GO:0001158//enhancer sequence-specific DNA binding;GO:0001227//DNA-binding transcription repressor activity, RNA polymerase II-specific;GO:0003677//DNA binding;GO:0003700//DNA-binding transcription factor activity;GO:0003723//RNA binding;GO:00…	GO:0000122//negative regulation of transcription by RNA polymerase II;GO:0001714//endodermal cell fate specification;GO:0001824//blastocyst development;GO:0006355//regulation of transcription, DNA-templated;GO:0006366//transcription by RNA polymerase II;GO:0007275//multicellular organism development;GO:0009611//response to wounding;GO:0009653//anatomical structure morphogenesis;GO:0009786//regula…
0	ENSG00000107242	PIP5K1B	3.19255	0.540725	2.56174	0	0	phosphatidylinositol-4-phosphate 5-kinase type 1 beta [Source:HGNC Symbol;Acc:HGNC:8995]	Metabolism;Cellular Processes;Cellular Processes;Environmental Information Processing;Environmental Information Processing;Human Diseases;Organismal Systems;Metabolism	Global and overview maps;Transport and catabolism;Cell motility;Signal transduction;Signal transduction;Cancers;Immune system;Carbohydrate metabolism	ko01100//Metabolic pathways;ko04144//Endocytosis;ko04810//Regulation of actin cytoskeleton;ko04072//Phospholipase D signaling pathway;ko04070//Phosphatidylinositol signaling system;ko05231//Choline metabolism in cancer;ko04666//Fc gamma R-mediated phagocytosis;ko00562//Inositol phosphate metabolism	K00889;K00889;K00889;K00889;K00889;K00889;K00889;K00889	GO:0001931//uropod;GO:0005829//cytosol;GO:0012505//endomembrane system;GO:0016020//membrane	GO:0000166//nucleotide binding;GO:0005515//protein binding;GO:0005524//ATP binding;GO:0016301//kinase activity;GO:0016307//phosphatidylinositol phosphate kinase activity;GO:0016308//1-phosphatidylinositol-4-phosphate 5-kinase activity;GO:0016740//transferase activity	GO:0006661//phosphatidylinositol biosynthetic process;GO:0014066//regulation of phosphatidylinositol 3-kinase signaling;GO:0016310//phosphorylation;GO:0046488//phosphatidylinositol metabolic process;GO:0046854//phosphatidylinositol phosphorylation
0	ENSG00000125827	TMX4	2.43394	0.412473	2.56092	0	0	thioredoxin related transmembrane protein 4 [Source:HGNC Symbol;Acc:HGNC:25237]	-	-	-	-	GO:0005623//cell;GO:0005634//nucleus;GO:0005637//nuclear inner membrane;GO:0016020//membrane;GO:0016021//integral component of membrane	-	GO:0045454//cell redox homeostasis;GO:0055114//oxidation-reduction process
0	ENSG00000005108	THSD7A	1.68083	0.285916	2.55551	0	0	thrombospondin type 1 domain containing 7A [Source:HGNC Symbol;Acc:HGNC:22207]	-	-	-	-	GO:0005576//extracellular region;GO:0005886//plasma membrane;GO:0016020//membrane;GO:0016021//integral component of membrane;GO:0042995//cell projection	-	GO:0001525//angiogenesis;GO:0030154//cell differentiation;GO:0031532//actin cytoskeleton reorganization
0	ENSG00000076716	GPC4	0.964646	0.164129	2.55517	0	0	glypican 4 [Source:HGNC Symbol;Acc:HGNC:4452]	Environmental Information Processing	Signal transduction	ko04310//Wnt signaling pathway	K08110	GO:0005576//extracellular region;GO:0005615//extracellular space;GO:0005634//nucleus;GO:0005796//Golgi lumen;GO:0005886//plasma membrane;GO:0009897//external side of plasma membrane;GO:0009986//cell surface;GO:0016020//membrane;GO:0031225//anchored component of membrane;GO:0043202//lysosomal lumen;GO:0045202//synapse;GO:0046658//anchored component of plasma membrane;GO:0062023//collagen-containin…	GO:1904929//coreceptor activity involved in Wnt signaling pathway, planar cell polarity pathway	GO:0001523//retinoid metabolic process;GO:0006024//glycosaminoglycan biosynthetic process;GO:0006027//glycosaminoglycan catabolic process;GO:0009966//regulation of signal transduction;GO:0016477//cell migration;GO:0060071//Wnt signaling pathway, planar cell polarity pathway;GO:0098696//regulation of neurotransmitter receptor localization to postsynaptic specialization membrane;GO:0099560//synapti…
0	ENSG00000099849	RASSF7	1.36782	0.235947	2.53534	0	0	Ras association domain family member 7 [Source:HGNC Symbol;Acc:HGNC:1166]	-	-	-	-	GO:0005737//cytoplasm;GO:0005815//microtubule organizing center;GO:0005856//cytoskeleton	GO:0005515//protein binding	GO:0006915//apoptotic process;GO:0007165//signal transduction;GO:0070507//regulation of microtubule cytoskeleton organization
0	ENSG00000249141	AL159163.1	0.678031	0.117333	2.53074	0	0	novel protein	-	-	-	-	GO:0005576//extracellular region	GO:0003723//RNA binding;GO:0004521//endoribonuclease activity;GO:0033897//ribonuclease T2 activity	GO:0006401//RNA catabolic process;GO:0090502//RNA phosphodiester bond hydrolysis, endonucleolytic
0	ENSG00000270344	POC1B-AS1	0.995666	0.173747	2.51867	0	0	POC1B antisense RNA 1 [Source:HGNC Symbol;Acc:HGNC:52949]	-	-	-	-	-	-	-
0	ENSG00000229956	ZRANB2-AS2	1.7116	0.299095	2.51667	0	0	ZRANB2 antisense RNA 2 (head to head) [Source:HGNC Symbol;Acc:HGNC:43595]	-	-	-	-	-	-	-
0	ENSG00000138759	FRAS1	2.69402	0.472597	2.51108	0	0	Fraser extracellular matrix complex subunit 1 [Source:HGNC Symbol;Acc:HGNC:19185]	-	-	-	-	GO:0005604//basement membrane;GO:0005886//plasma membrane;GO:0016020//membrane;GO:0016021//integral component of membrane;GO:0062023//collagen-containing extracellular matrix	GO:0005201//extracellular matrix structural constituent;GO:0005515//protein binding;GO:0046872//metal ion binding	GO:0002009//morphogenesis of an epithelium;GO:0003338//metanephros morphogenesis;GO:0007154//cell communication;GO:0015031//protein transport;GO:0030326//embryonic limb morphogenesis;GO:0043588//skin development;GO:0060021//roof of mouth development
0	ENSG00000146122	DAAM2	0.685029	0.120741	2.50425	0	0	dishevelled associated activator of morphogenesis 2 [Source:HGNC Symbol;Acc:HGNC:18143]	Environmental Information Processing	Signal transduction	ko04310//Wnt signaling pathway	K04512	GO:0070062//extracellular exosome	GO:0003779//actin binding;GO:0017048//Rho GTPase binding	GO:0007368//determination of left/right symmetry;GO:0016043//cellular component organization;GO:0016055//Wnt signaling pathway;GO:0021516//dorsal spinal cord development;GO:0030036//actin cytoskeleton organization;GO:0048715//negative regulation of oligodendrocyte differentiation;GO:0060828//regulation of canonical Wnt signaling pathway;GO:0090263//positive regulation of canonical Wnt signaling p…
0	ENSG00000157613	CREB3L1	0.760223	0.13546	2.48856	0	0	cAMP responsive element binding protein 3 like 1 [Source:HGNC Symbol;Acc:HGNC:18856]	Environmental Information Processing;Human Diseases;Organismal Systems;Human Diseases;Human Diseases;Environmental Information Processing;Human Diseases;Human Diseases;Environmental Information Processing;Human Diseases;Organismal Systems;Human Diseases;Organismal Systems;Organismal Systems;Organismal Systems;Environmental Information Processing;Organismal Systems;Environmental Information Proces…	Signal transduction;Infectious diseases;Environmental adaptation;Infectious diseases;Cancers;Signal transduction;Neurodegenerative diseases;Substance dependence;Signal transduction;Endocrine and metabolic diseases;Circulatory system;Infectious diseases;Endocrine system;Nervous system;Endocrine system;Signal transduction;Nervous system;Signal transduction;Endocrine and metabolic diseases;Endocrine…	ko04151//PI3K-Akt signaling pathway;ko05165//Human papillomavirus infection;ko04714//Thermogenesis;ko05163//Human cytomegalovirus infection;ko05203//Viral carcinogenesis;ko04024//cAMP signaling pathway;ko05016//Huntington disease;ko05034//Alcoholism;ko04022//cGMP - PKG signaling pathway;ko04934//Cushing syndrome;ko04261//Adrenergic signaling in cardiomyocytes;ko05161//Hepatitis B;ko04915//Estroge…	K09048;K09048;K09048;K09048;K09048;K09048;K09048;K09048;K09048;K09048;K09048;K09048;K09048;K09048;K09048;K09048;K09048;K09048;K09048;K09048;K09048;K09048;K09048;K09048;K09048;K09048;K09048;K09048;K09048;K09048;K09048	GO:0000790//nuclear chromatin;GO:0005634//nucleus;GO:0005783//endoplasmic reticulum;GO:0005789//endoplasmic reticulum membrane;GO:0016020//membrane;GO:0016021//integral component of membrane	GO:0000981//DNA-binding transcription factor activity, RNA polymerase II-specific;GO:0001227//DNA-binding transcription repressor activity, RNA polymerase II-specific;GO:0001228//DNA-binding transcription activator activity, RNA polymerase II-specific;GO:0003677//DNA binding;GO:0003682//chromatin binding;GO:0003700//DNA-binding transcription factor activity;GO:0005515//protein binding;GO:0035497/…	GO:0000122//negative regulation of transcription by RNA polymerase II;GO:0001649//osteoblast differentiation;GO:0006355//regulation of transcription, DNA-templated;GO:0006986//response to unfolded protein;GO:0007275//multicellular organism development;GO:0010629//negative regulation of gene expression;GO:0030968//endoplasmic reticulum unfolded protein response;GO:0032967//positive regulation of c…
0	ENSG00000185070	FLRT2	1.41733	0.253043	2.48572	0	0	fibronectin leucine rich transmembrane protein 2 [Source:HGNC Symbol;Acc:HGNC:3761]	-	-	-	-	GO:0005576//extracellular region;GO:0005615//extracellular space;GO:0005783//endoplasmic reticulum;GO:0005789//endoplasmic reticulum membrane;GO:0005886//plasma membrane;GO:0005887//integral component of plasma membrane;GO:0005911//cell-cell junction;GO:0005925//focal adhesion;GO:0016020//membrane;GO:0016021//integral component of membrane;GO:0030054//cell junction;GO:0031012//extracellular matri…	GO:0005104//fibroblast growth factor receptor binding;GO:0005515//protein binding;GO:0030674//protein binding, bridging;GO:0045499//chemorepellent activity	GO:0003007//heart morphogenesis;GO:0007155//cell adhesion;GO:0007275//multicellular organism development;GO:0007411//axon guidance;GO:0008150//biological_process;GO:0008543//fibroblast growth factor receptor signaling pathway;GO:0050919//negative chemotaxis;GO:0051965//positive regulation of synapse assembly;GO:0061343//cell adhesion involved in heart morphogenesis;GO:0071711//basement membrane o…
0	ENSG00000121274	TENT4B	4.7479	0.856462	2.47083	0	0	terminal nucleotidyltransferase 4B [Source:HGNC Symbol;Acc:HGNC:30758]	Genetic Information Processing	Folding, sorting and degradation	ko03018//RNA degradation	K03514	GO:0005634//nucleus;GO:0005730//nucleolus;GO:0005737//cytoplasm;GO:0031499//TRAMP complex	GO:0003677//DNA binding;GO:0003723//RNA binding;GO:0003887//DNA-directed DNA polymerase activity;GO:0004652//polynucleotide adenylyltransferase activity;GO:0005515//protein binding;GO:0016740//transferase activity;GO:0016779//nucleotidyltransferase activity;GO:0046872//metal ion binding;GO:0070034//telomerase RNA binding;GO:0070568//guanylyltransferase activity	GO:0006364//rRNA processing;GO:0006378//mRNA polyadenylation;GO:0006397//mRNA processing;GO:0007049//cell cycle;GO:0010587//miRNA catabolic process;GO:0032211//negative regulation of telomere maintenance via telomerase;GO:0033500//carbohydrate homeostasis;GO:0043629//ncRNA polyadenylation;GO:0043630//ncRNA polyadenylation involved in polyadenylation-dependent ncRNA catabolic process;GO:0043631//R…
0	ENSG00000116711	PLA2G4A	3.21746	0.580494	2.47057	0	0	phospholipase A2 group IVA [Source:HGNC Symbol;Acc:HGNC:9035]	Metabolism;Environmental Information Processing;Environmental Information Processing;Cellular Processes;Organismal Systems;Environmental Information Processing;Organismal Systems;Organismal Systems;Organismal Systems;Organismal Systems;Organismal Systems;Human Diseases;Metabolism;Organismal Systems;Organismal Systems;Organismal Systems;Metabolism;Environmental Information Processing;Organismal Sy…	Global and overview maps;Signal transduction;Signal transduction;Cell growth and death;Endocrine system;Signal transduction;Immune system;Circulatory system;Nervous system;Nervous system;Sensory system;Cancers;Lipid metabolism;Endocrine system;Immune system;Immune system;Lipid metabolism;Signal transduction;Nervous system;Endocrine system;Lipid metabolism;Lipid metabolism;Lipid metabolism	ko01100//Metabolic pathways;ko04010//MAPK signaling pathway;ko04014//Ras signaling pathway;ko04217//Necroptosis;ko04921//Oxytocin signaling pathway;ko04072//Phospholipase D signaling pathway;ko04611//Platelet activation;ko04270//Vascular smooth muscle contraction;ko04724//Glutamatergic synapse;ko04726//Serotonergic synapse;ko04750//Inflammatory mediator regulation of TRP channels;ko05231//Choline…	K16342;K16342;K16342;K16342;K16342;K16342;K16342;K16342;K16342;K16342;K16342;K16342;K16342;K16342;K16342;K16342;K16342;K16342;K16342;K16342;K16342;K16342;K16342	GO:0005634//nucleus;GO:0005737//cytoplasm;GO:0005743//mitochondrial inner membrane;GO:0005783//endoplasmic reticulum;GO:0005789//endoplasmic reticulum membrane;GO:0005794//Golgi apparatus;GO:0005811//lipid droplet;GO:0005829//cytosol;GO:0031410//cytoplasmic vesicle	GO:0004620//phospholipase activity;GO:0004622//lysophospholipase activity;GO:0004623//phospholipase A2 activity;GO:0005509//calcium ion binding;GO:0005544//calcium-dependent phospholipid binding;GO:0016787//hydrolase activity;GO:0046872//metal ion binding;GO:0047498//calcium-dependent phospholipase A2 activity;GO:0102567//phospholipase A2 activity (consuming 1,2-dipalmitoylphosphatidylcholine);GO…	GO:0006629//lipid metabolic process;GO:0006644//phospholipid metabolic process;GO:0006654//phosphatidic acid biosynthetic process;GO:0006663//platelet activating factor biosynthetic process;GO:0006690//icosanoid metabolic process;GO:0009395//phospholipid catabolic process;GO:0016042//lipid catabolic process;GO:0019369//arachidonic acid metabolic process;GO:0035965//cardiolipin acyl-chain remodeli…
0	ENSG00000164292	RHOBTB3	4.0895	0.750948	2.44514	0	0	Rho related BTB domain containing 3 [Source:HGNC Symbol;Acc:HGNC:18757]	-	-	-	-	GO:0005737//cytoplasm;GO:0005794//Golgi apparatus;GO:0005829//cytosol;GO:0005886//plasma membrane;GO:0005938//cell cortex;GO:0032588//trans-Golgi network membrane;GO:0042995//cell projection;GO:0070062//extracellular exosome	GO:0000166//nucleotide binding;GO:0003924//GTPase activity;GO:0005515//protein binding;GO:0005524//ATP binding;GO:0005525//GTP binding;GO:0016787//hydrolase activity;GO:0016887//ATPase activity;GO:0017137//Rab GTPase binding;GO:0019901//protein kinase binding	GO:0007015//actin filament organization;GO:0007163//establishment or maintenance of cell polarity;GO:0007266//Rho protein signal transduction;GO:0008045//motor neuron axon guidance;GO:0008360//regulation of cell shape;GO:0008584//male gonad development;GO:0016192//vesicle-mediated transport;GO:0030036//actin cytoskeleton organization;GO:0032956//regulation of actin cytoskeleton organization;GO:00…
0	ENSG00000120093	HOXB3	3.13877	0.578482	2.43986	0	0	homeobox B3 [Source:HGNC Symbol;Acc:HGNC:5114]	-	-	-	-	GO:0000790//nuclear chromatin;GO:0005634//nucleus	GO:0000978//RNA polymerase II proximal promoter sequence-specific DNA binding;GO:0000981//DNA-binding transcription factor activity, RNA polymerase II-specific;GO:0001228//DNA-binding transcription activator activity, RNA polymerase II-specific;GO:0003677//DNA binding;GO:0003700//DNA-binding transcription factor activity;GO:0043565//sequence-specific DNA binding	GO:0000122//negative regulation of transcription by RNA polymerase II;GO:0001525//angiogenesis;GO:0002244//hematopoietic progenitor cell differentiation;GO:0006355//regulation of transcription, DNA-templated;GO:0007275//multicellular organism development;GO:0009952//anterior/posterior pattern specification;GO:0021546//rhombomere development;GO:0021615//glossopharyngeal nerve morphogenesis;GO:0030…
0	ENSG00000106686	SPATA6L	1.29186	0.238706	2.43614	0	0	spermatogenesis associated 6 like [Source:HGNC Symbol;Acc:HGNC:25472]	-	-	-	-	-	-	-
0	ENSG00000103942	HOMER2	2.03525	0.376847	2.43315	0	0	homer scaffold protein 2 [Source:HGNC Symbol;Acc:HGNC:17513]	Environmental Information Processing;Organismal Systems	Signal transduction;Nervous system	ko04068//FoxO signaling pathway;ko04724//Glutamatergic synapse	K15010;K15010	GO:0005737//cytoplasm;GO:0005829//cytosol;GO:0005886//plasma membrane;GO:0014069//postsynaptic density;GO:0016020//membrane;GO:0030054//cell junction;GO:0030425//dendrite;GO:0032420//stereocilium;GO:0032426//stereocilium tip;GO:0042995//cell projection;GO:0043005//neuron projection;GO:0043025//neuronal cell body;GO:0045177//apical part of cell;GO:0045202//synapse;GO:0045211//postsynaptic membrane…	GO:0003779//actin binding;GO:0005515//protein binding;GO:0019904//protein domain specific binding;GO:0030160//GKAP/Homer scaffold activity;GO:0035254//glutamate receptor binding;GO:0035256//G protein-coupled glutamate receptor binding;GO:0042803//protein homodimerization activity;GO:0046982//protein heterodimerization activity	GO:0007216//G protein-coupled glutamate receptor signaling pathway;GO:0007605//sensory perception of sound;GO:0008277//regulation of G protein-coupled receptor signaling pathway;GO:0009967//positive regulation of signal transduction;GO:0032703//negative regulation of interleukin-2 production;GO:0035584//calcium-mediated signaling using intracellular calcium source;GO:0048148//behavioral response …
0	ENSG00000186976	EFCAB6	0.807319	0.150494	2.42343	0	0	EF-hand calcium binding domain 6 [Source:HGNC Symbol;Acc:HGNC:24204]	-	-	-	-	GO:0005634//nucleus;GO:0005654//nucleoplasm	GO:0005509//calcium ion binding;GO:0046872//metal ion binding	-
0	ENSG00000154556	SORBS2	3.88617	0.724918	2.42246	0	0	sorbin and SH3 domain containing 2 [Source:HGNC Symbol;Acc:HGNC:24098]	-	-	-	-	GO:0005634//nucleus;GO:0005654//nucleoplasm;GO:0005737//cytoplasm;GO:0005886//plasma membrane;GO:0005925//focal adhesion;GO:0015629//actin cytoskeleton;GO:0016020//membrane;GO:0016324//apical plasma membrane;GO:0030018//Z disc;GO:0030027//lamellipodium;GO:0030054//cell junction;GO:0042995//cell projection;GO:0048471//perinuclear region of cytoplasm	GO:0003676//nucleic acid binding;GO:0003723//RNA binding;GO:0005200//structural constituent of cytoskeleton;GO:0005515//protein binding;GO:0008093//cytoskeletal adaptor activity;GO:0008307//structural constituent of muscle	GO:0007015//actin filament organization;GO:0007219//Notch signaling pathway;GO:0008150//biological_process;GO:0061049//cell growth involved in cardiac muscle cell development
0	ENSG00000184305	CCSER1	6.66898	1.25127	2.41407	0	0	coiled-coil serine rich protein 1 [Source:HGNC Symbol;Acc:HGNC:29349]	-	-	-	-	-	-	-
0	ENSG00000276644	DACH1	2.60462	0.498276	2.38606	0	0	dachshund family transcription factor 1 [Source:HGNC Symbol;Acc:HGNC:2663]	-	-	-	-	GO:0005634//nucleus;GO:0005667//transcription factor complex;GO:0005737//cytoplasm	GO:0000977//RNA polymerase II regulatory region sequence-specific DNA binding;GO:0000978//RNA polymerase II proximal promoter sequence-specific DNA binding;GO:0000981//DNA-binding transcription factor activity, RNA polymerase II-specific;GO:0001227//DNA-binding transcription repressor activity, RNA polymerase II-specific;GO:0003677//DNA binding;GO:0003700//DNA-binding transcription factor activit…	GO:0000122//negative regulation of transcription by RNA polymerase II;GO:0001967//suckling behavior;GO:0006355//regulation of transcription, DNA-templated;GO:0007275//multicellular organism development;GO:0007585//respiratory gaseous exchange;GO:0008283//cell proliferation;GO:0010944//negative regulation of transcription by competitive promoter binding;GO:0030336//negative regulation of cell migr…
0	ENSG00000183840	GPR39	2.09993	0.407755	2.36457	0	0	G protein-coupled receptor 39 [Source:HGNC Symbol;Acc:HGNC:4496]	-	-	-	-	GO:0005886//plasma membrane;GO:0005887//integral component of plasma membrane;GO:0016020//membrane;GO:0016021//integral component of membrane	GO:0004930//G protein-coupled receptor activity;GO:0005515//protein binding;GO:0046872//metal ion binding	GO:0007165//signal transduction;GO:0007186//G protein-coupled receptor signaling pathway
0	ENSG00000139629	GALNT6	1.37609	0.268294	2.35869	0	0	polypeptide N-acetylgalactosaminyltransferase 6 [Source:HGNC Symbol;Acc:HGNC:4128]	Metabolism;Metabolism	Global and overview maps;Glycan biosynthesis and metabolism	ko01100//Metabolic pathways;ko00512//Mucin type O-glycan biosynthesis	K00710;K00710	GO:0000139//Golgi membrane;GO:0005794//Golgi apparatus;GO:0016020//membrane;GO:0016021//integral component of membrane;GO:0048471//perinuclear region of cytoplasm	GO:0004653//polypeptide N-acetylgalactosaminyltransferase activity;GO:0016740//transferase activity;GO:0016757//transferase activity, transferring glycosyl groups;GO:0030246//carbohydrate binding;GO:0046872//metal ion binding	GO:0006486//protein glycosylation;GO:0006493//protein O-linked glycosylation;GO:0016266//O-glycan processing
0	ENSG00000258526	AL049828.1	3.00465	0.590967	2.34605	0	0	novel transcript	-	-	-	-	-	-	-
0	ENSG00000103534	TMC5	3.04963	0.604218	2.33549	0	0	transmembrane channel like 5 [Source:HGNC Symbol;Acc:HGNC:22999]	-	-	-	-	GO:0005887//integral component of plasma membrane;GO:0016020//membrane;GO:0016021//integral component of membrane;GO:0070062//extracellular exosome	GO:0005216//ion channel activity;GO:0008381//mechanosensitive ion channel activity	GO:0006811//ion transport;GO:0034220//ion transmembrane transport;GO:0055085//transmembrane transport
0	ENSG00000108582	CPD	3.97478	0.795396	2.32113	0	0	carboxypeptidase D [Source:HGNC Symbol;Acc:HGNC:2301]	-	-	-	-	GO:0005615//extracellular space;GO:0005886//plasma membrane;GO:0016020//membrane;GO:0016021//integral component of membrane;GO:0070062//extracellular exosome	GO:0004180//carboxypeptidase activity;GO:0004181//metallocarboxypeptidase activity;GO:0004185//serine-type carboxypeptidase activity;GO:0008233//peptidase activity;GO:0008237//metallopeptidase activity;GO:0008270//zinc ion binding;GO:0016787//hydrolase activity;GO:0046872//metal ion binding	GO:0006508//proteolysis;GO:0006518//peptide metabolic process;GO:0016485//protein processing
0	ENSG00000119888	EPCAM	1.3302	0.269831	2.30152	0	0	epithelial cell adhesion molecule [Source:HGNC Symbol;Acc:HGNC:11529]	-	-	-	-	GO:0005886//plasma membrane;GO:0005923//bicellular tight junction;GO:0009986//cell surface;GO:0016020//membrane;GO:0016021//integral component of membrane;GO:0016323//basolateral plasma membrane;GO:0016324//apical plasma membrane;GO:0016328//lateral plasma membrane;GO:0030054//cell junction;GO:0070062//extracellular exosome	GO:0005515//protein binding;GO:0044877//protein-containing complex binding;GO:0098641//cadherin binding involved in cell-cell adhesion	GO:0001657//ureteric bud development;GO:0008284//positive regulation of cell proliferation;GO:0023019//signal transduction involved in regulation of gene expression;GO:0043066//negative regulation of apoptotic process;GO:0045944//positive regulation of transcription by RNA polymerase II;GO:0048863//stem cell differentiation;GO:0050900//leukocyte migration;GO:0098742//cell-cell adhesion via plasma…
0	ENSG00000173221	GLRX	1.07888	0.220262	2.29224	0	0	glutaredoxin [Source:HGNC Symbol;Acc:HGNC:4330]	-	-	-	-	GO:0005634//nucleus;GO:0005737//cytoplasm;GO:0005829//cytosol;GO:0070062//extracellular exosome	GO:0009055//electron transfer activity;GO:0015035//protein disulfide oxidoreductase activity;GO:0015038//glutathione disulfide oxidoreductase activity;GO:0016740//transferase activity;GO:0047485//protein N-terminus binding;GO:0097573//glutathione oxidoreductase activity	GO:0015949//nucleobase-containing small molecule interconversion;GO:0022900//electron transport chain;GO:0045454//cell redox homeostasis;GO:0045838//positive regulation of membrane potential;GO:0055114//oxidation-reduction process;GO:0080058//protein deglutathionylation;GO:2000651//positive regulation of sodium ion transmembrane transporter activity
0	ENSG00000085276	MECOM	47.6042	9.71951	2.29213	0	0	MDS1 and EVI1 complex locus [Source:HGNC Symbol;Acc:HGNC:3498]	Human Diseases;Environmental Information Processing;Human Diseases	Cancers;Signal transduction;Cancers	ko05200//Pathways in cancer;ko04010//MAPK signaling pathway;ko05220//Chronic myeloid leukemia	K04462;K04462;K04462	GO:0000118//histone deacetylase complex;GO:0005634//nucleus;GO:0005654//nucleoplasm;GO:0005737//cytoplasm;GO:0005829//cytosol;GO:0016607//nuclear speck	GO:0003676//nucleic acid binding;GO:0003677//DNA binding;GO:0003700//DNA-binding transcription factor activity;GO:0005515//protein binding;GO:0008168//methyltransferase activity;GO:0016740//transferase activity;GO:0018024//histone-lysine N-methyltransferase activity;GO:0046872//metal ion binding;GO:0046974//histone methyltransferase activity (H3-K9 specific)	GO:0006915//apoptotic process;GO:0007275//multicellular organism development;GO:0030154//cell differentiation;GO:0032259//methylation;GO:0034968//histone lysine methylation;GO:0043069//negative regulation of programmed cell death;GO:0045892//negative regulation of transcription, DNA-templated;GO:0045893//positive regulation of transcription, DNA-templated;GO:0046329//negative regulation of JNK ca…
0	ENSG00000233101	HOXB-AS3	0.724672	0.148622	2.28568	0	0	HOXB cluster antisense RNA 3 [Source:HGNC Symbol;Acc:HGNC:40283]	-	-	-	-	-	-	-
0	ENSG00000064655	EYA2	19.2382	3.95371	2.28269	0	0	EYA transcriptional coactivator and phosphatase 2 [Source:HGNC Symbol;Acc:HGNC:3520]	-	-	-	-	GO:0005634//nucleus;GO:0005654//nucleoplasm;GO:0005737//cytoplasm;GO:0005739//mitochondrion;GO:0005829//cytosol	GO:0000287//magnesium ion binding;GO:0004721//phosphoprotein phosphatase activity;GO:0004725//protein tyrosine phosphatase activity;GO:0005515//protein binding;GO:0008134//transcription factor binding;GO:0016787//hydrolase activity;GO:0046872//metal ion binding	GO:0006281//DNA repair;GO:0006325//chromatin organization;GO:0006470//protein dephosphorylation;GO:0006974//cellular response to DNA damage stimulus;GO:0007275//multicellular organism development;GO:0007501//mesodermal cell fate specification;GO:0014706//striated muscle tissue development;GO:0016576//histone dephosphorylation;GO:0035335//peptidyl-tyrosine dephosphorylation;GO:0045739//positive re…
0	ENSG00000111666	CHPT1	2.64587	0.546356	2.27583	0	0	choline phosphotransferase 1 [Source:HGNC Symbol;Acc:HGNC:17852]	Metabolism;Human Diseases;Metabolism;Metabolism;Metabolism	Global and overview maps;Cancers;Lipid metabolism;Lipid metabolism;Metabolism of other amino acids	ko01100//Metabolic pathways;ko05231//Choline metabolism in cancer;ko00564//Glycerophospholipid metabolism;ko00565//Ether lipid metabolism;ko00440//Phosphonate and phosphinate metabolism	K00994;K00994;K00994;K00994;K00994	GO:0000139//Golgi membrane;GO:0005789//endoplasmic reticulum membrane;GO:0005794//Golgi apparatus;GO:0016020//membrane;GO:0016021//integral component of membrane;GO:0043231//intracellular membrane-bounded organelle	GO:0004142//diacylglycerol cholinephosphotransferase activity;GO:0016740//transferase activity;GO:0016780//phosphotransferase activity, for other substituted phosphate groups;GO:0019992//diacylglycerol binding;GO:0046872//metal ion binding	GO:0001558//regulation of cell growth;GO:0006629//lipid metabolic process;GO:0006656//phosphatidylcholine biosynthetic process;GO:0006657//CDP-choline pathway;GO:0006663//platelet activating factor biosynthetic process;GO:0008654//phospholipid biosynthetic process
0	ENSG00000169570	DTWD2	2.27676	0.47572	2.2588	0	0	DTW domain containing 2 [Source:HGNC Symbol;Acc:HGNC:19334]	-	-	-	-	-	-	-
0	ENSG00000166405	RIC3	0.840943	0.176201	2.25479	0	0	RIC3 acetylcholine receptor chaperone [Source:HGNC Symbol;Acc:HGNC:30338]	-	-	-	-	GO:0000139//Golgi membrane;GO:0005783//endoplasmic reticulum;GO:0005789//endoplasmic reticulum membrane;GO:0005794//Golgi apparatus;GO:0016020//membrane;GO:0016021//integral component of membrane;GO:0043005//neuron projection;GO:0043025//neuronal cell body;GO:0043231//intracellular membrane-bounded organelle	GO:0033130//acetylcholine receptor binding;GO:0044183//protein binding involved in protein folding	GO:0006457//protein folding;GO:0007204//positive regulation of cytosolic calcium ion concentration;GO:0007271//synaptic transmission, cholinergic;GO:0034394//protein localization to cell surface;GO:0034622//cellular protein-containing complex assembly
0	ENSG00000135698	MPHOSPH6	1.99112	0.421793	2.23897	0	0	M-phase phosphoprotein 6 [Source:HGNC Symbol;Acc:HGNC:7214]	Genetic Information Processing	Folding, sorting and degradation	ko03018//RNA degradation	K12593	GO:0000176//nuclear exosome (RNase complex);GO:0000178//exosome (RNase complex);GO:0005634//nucleus;GO:0005654//nucleoplasm;GO:0005730//nucleolus;GO:0005737//cytoplasm	GO:0003723//RNA binding;GO:0005515//protein binding	GO:0000460//maturation of 5.8S rRNA;GO:0006364//rRNA processing
0	ENSG00000248905	FMN1	5.42348	1.16745	2.21586	0	0	formin 1 [Source:HGNC Symbol;Acc:HGNC:3768]	-	-	-	-	GO:0005634//nucleus;GO:0005737//cytoplasm;GO:0005789//endoplasmic reticulum membrane;GO:0005884//actin filament;GO:0005886//plasma membrane;GO:0005912//adherens junction;GO:0016020//membrane;GO:0030054//cell junction	GO:0003779//actin binding;GO:0008017//microtubule binding;GO:0017124//SH3 domain binding	GO:0010467//gene expression;GO:0030838//positive regulation of actin filament polymerization;GO:0035136//forelimb morphogenesis;GO:0035137//hindlimb morphogenesis;GO:0045010//actin nucleation;GO:0048705//skeletal system morphogenesis;GO:0051127//positive regulation of actin nucleation;GO:0051894//positive regulation of focal adhesion assembly;GO:0060173//limb development;GO:0072092//ureteric bud …
0	ENSG00000081803	CADPS2	8.04795	1.73716	2.21189	0	0	calcium dependent secretion activator 2 [Source:HGNC Symbol;Acc:HGNC:16018]	-	-	-	-	GO:0005654//nucleoplasm;GO:0016020//membrane;GO:0030054//cell junction;GO:0030659//cytoplasmic vesicle membrane;GO:0031410//cytoplasmic vesicle;GO:0042734//presynaptic membrane;GO:0043231//intracellular membrane-bounded organelle;GO:0045202//synapse;GO:0045211//postsynaptic membrane;GO:0098688//parallel fiber to Purkinje cell synapse;GO:0098793//presynapse;GO:0098978//glutamatergic synapse	GO:0008289//lipid binding;GO:0046872//metal ion binding	GO:0006887//exocytosis;GO:0009267//cellular response to starvation;GO:0015031//protein transport;GO:0016079//synaptic vesicle exocytosis;GO:0016082//synaptic vesicle priming;GO:0045921//positive regulation of exocytosis;GO:1990504//dense core granule exocytosis
0	ENSG00000179981	TSHZ1	2.65242	0.573282	2.20999	0	0	teashirt zinc finger homeobox 1 [Source:HGNC Symbol;Acc:HGNC:10669]	-	-	-	-	GO:0000790//nuclear chromatin;GO:0005634//nucleus	GO:0000981//DNA-binding transcription factor activity, RNA polymerase II-specific;GO:0003676//nucleic acid binding;GO:0003677//DNA binding;GO:0003682//chromatin binding;GO:0046872//metal ion binding	GO:0006357//regulation of transcription by RNA polymerase II;GO:0007275//multicellular organism development;GO:0009952//anterior/posterior pattern specification;GO:0010468//regulation of gene expression;GO:0042474//middle ear morphogenesis;GO:0060023//soft palate development
0	ENSG00000157470	FAM81A	1.1449	0.249502	2.19811	0	0	family with sequence similarity 81 member A [Source:HGNC Symbol;Acc:HGNC:28379]	-	-	-	-	-	-	-
0	ENSG00000267383	AC011447.3	0.947424	0.206519	2.19773	0	0	novel transcript, antisense to ZNF486 and ZNF90	-	-	-	-	-	-	-
0	ENSG00000164574	GALNT10	5.74	1.2551	2.19325	0	0	polypeptide N-acetylgalactosaminyltransferase 10 [Source:HGNC Symbol;Acc:HGNC:19873]	Metabolism;Metabolism	Global and overview maps;Glycan biosynthesis and metabolism	ko01100//Metabolic pathways;ko00512//Mucin type O-glycan biosynthesis	K00710;K00710	GO:0000139//Golgi membrane;GO:0005794//Golgi apparatus;GO:0016020//membrane;GO:0016021//integral component of membrane	GO:0004653//polypeptide N-acetylgalactosaminyltransferase activity;GO:0016740//transferase activity;GO:0016757//transferase activity, transferring glycosyl groups;GO:0030246//carbohydrate binding;GO:0046872//metal ion binding	GO:0006486//protein glycosylation;GO:0006493//protein O-linked glycosylation;GO:0016266//O-glycan processing
0	ENSG00000141232	TOB1	1.2086	0.265265	2.18782	0	0	transducer of ERBB2, 1 [Source:HGNC Symbol;Acc:HGNC:11979]	Genetic Information Processing	Folding, sorting and degradation	ko03018//RNA degradation	K14443	GO:0005634//nucleus;GO:0005737//cytoplasm;GO:0030014//CCR4-NOT complex	GO:0003714//transcription corepressor activity;GO:0005070//SH3/SH2 adaptor activity;GO:0005515//protein binding;GO:0030971//receptor tyrosine kinase binding;GO:0046332//SMAD binding	GO:0008285//negative regulation of cell proliferation;GO:0009967//positive regulation of signal transduction;GO:0010468//regulation of gene expression;GO:0017148//negative regulation of translation;GO:0030514//negative regulation of BMP signaling pathway;GO:0045668//negative regulation of osteoblast differentiation;GO:0060212//negative regulation of nuclear-transcribed mRNA poly(A) tail shortenin…
0	ENSG00000144451	SPAG16	2.41919	0.53134	2.18682	0	0	sperm associated antigen 16 [Source:HGNC Symbol;Acc:HGNC:23225]	-	-	-	-	GO:0005737//cytoplasm;GO:0005856//cytoskeleton;GO:0005929//cilium;GO:0005930//axoneme;GO:0031514//motile cilium;GO:0036126//sperm flagellum;GO:0042995//cell projection;GO:1990716//axonemal central apparatus	GO:0005515//protein binding	GO:0007288//sperm axoneme assembly;GO:0030030//cell projection organization;GO:0035082//axoneme assembly;GO:0060271//cilium assembly
0	ENSG00000106688	SLC1A1	0.772367	0.169763	2.18577	0	0	solute carrier family 1 member 1 [Source:HGNC Symbol;Acc:HGNC:10939]	Organismal Systems;Organismal Systems	Nervous system;Digestive system	ko04724//Glutamatergic synapse;ko04974//Protein digestion and absorption	K05612;K05612	GO:0005768//endosome;GO:0005886//plasma membrane;GO:0005887//integral component of plasma membrane;GO:0016020//membrane;GO:0016021//integral component of membrane;GO:0016324//apical plasma membrane;GO:0030054//cell junction;GO:0031901//early endosome membrane;GO:0031902//late endosome membrane;GO:0043005//neuron projection;GO:0045202//synapse;GO:0055038//recycling endosome membrane;GO:0070062//ex…	GO:0005313//L-glutamate transmembrane transporter activity;GO:0005314//high-affinity glutamate transmembrane transporter activity;GO:0005515//protein binding;GO:0015108//chloride transmembrane transporter activity;GO:0015293//symporter activity;GO:0015501//glutamate:sodium symporter activity;GO:0016595//glutamate binding;GO:0033229//cysteine transmembrane transporter activity;GO:0042802//identica…	GO:0006811//ion transport;GO:0006865//amino acid transport;GO:0007268//chemical synaptic transmission;GO:0010460//positive regulation of heart rate;GO:0014047//glutamate secretion;GO:0015813//L-glutamate transmembrane transport;GO:0042883//cysteine transport;GO:0051260//protein homooligomerization;GO:0051938//L-glutamate import;GO:0055085//transmembrane transport;GO:0070779//D-aspartate import ac…
0	ENSG00000159212	CLIC6	1.07536	0.239048	2.16944	0	0	chloride intracellular channel 6 [Source:HGNC Symbol;Acc:HGNC:2065]	-	-	-	-	GO:0005737//cytoplasm;GO:0005886//plasma membrane;GO:0016020//membrane;GO:0016021//integral component of membrane;GO:0034707//chloride channel complex;GO:0070062//extracellular exosome	GO:0005244//voltage-gated ion channel activity;GO:0005254//chloride channel activity;GO:0031749//D2 dopamine receptor binding;GO:0031750//D3 dopamine receptor binding;GO:0031751//D4 dopamine receptor binding	GO:0006811//ion transport;GO:0006821//chloride transport;GO:0034220//ion transmembrane transport;GO:0034765//regulation of ion transmembrane transport;GO:1902476//chloride transmembrane transport
0	ENSG00000155324	GRAMD2B	2.60268	0.579024	2.1683	0	0	GRAM domain containing 2B [Source:HGNC Symbol;Acc:HGNC:24911]	-	-	-	-	GO:0005881//cytoplasmic microtubule;GO:0016020//membrane;GO:0016021//integral component of membrane	GO:0005515//protein binding;GO:0042802//identical protein binding	-
0	ENSG00000221874	ZNF816-ZNF321P	0.655714	0.146722	2.15998	0	0	ZNF816-ZNF321P readthrough [Source:HGNC Symbol;Acc:HGNC:38879]	-	-	-	-	GO:0005622//intracellular	GO:0003676//nucleic acid binding	GO:0006355//regulation of transcription, DNA-templated
0	ENSG00000160321	ZNF208	0.755942	0.170004	2.1527	0	0	zinc finger protein 208 [Source:HGNC Symbol;Acc:HGNC:12999]	-	-	-	-	GO:0005622//intracellular;GO:0005634//nucleus	GO:0003676//nucleic acid binding;GO:0003677//DNA binding;GO:0008270//zinc ion binding;GO:0046872//metal ion binding	GO:0006355//regulation of transcription, DNA-templated
0	ENSG00000108950	FAM20A	3.19855	0.719766	2.15182	0	0	FAM20A golgi associated secretory pathway pseudokinase [Source:HGNC Symbol;Acc:HGNC:23015]	-	-	-	-	GO:0005576//extracellular region;GO:0005615//extracellular space;GO:0005623//cell;GO:0005783//endoplasmic reticulum;GO:0005794//Golgi apparatus;GO:0070062//extracellular exosome	GO:0005515//protein binding;GO:0043539//protein serine/threonine kinase activator activity	GO:0001934//positive regulation of protein phosphorylation;GO:0006468//protein phosphorylation;GO:0009617//response to bacterium;GO:0031214//biomineral tissue development;GO:0044691//tooth eruption;GO:0055074//calcium ion homeostasis;GO:0070166//enamel mineralization;GO:0071902//positive regulation of protein serine/threonine kinase activity
0	ENSG00000137868	STRA6	1.50352	0.338729	2.15014	0	0	stimulated by retinoic acid 6 [Source:HGNC Symbol;Acc:HGNC:30650]	-	-	-	-	GO:0005886//plasma membrane;GO:0005887//integral component of plasma membrane;GO:0016020//membrane;GO:0016021//integral component of membrane;GO:0032991//protein-containing complex	GO:0016918//retinal binding;GO:0019841//retinol binding;GO:0034632//retinol transmembrane transporter activity;GO:0038023//signaling receptor activity	GO:0001523//retinoid metabolic process;GO:0001568//blood vessel development;GO:0001822//kidney development;GO:0003184//pulmonary valve morphogenesis;GO:0003281//ventricular septum development;GO:0007507//heart development;GO:0007612//learning;GO:0007631//feeding behavior;GO:0030324//lung development;GO:0030325//adrenal gland development;GO:0030540//female genitalia development;GO:0034633//retinol…
0	ENSG00000181690	PLAG1	0.698614	0.158311	2.14174	0	0	PLAG1 zinc finger [Source:HGNC Symbol;Acc:HGNC:9045]	-	-	-	-	GO:0005634//nucleus;GO:0016607//nuclear speck	GO:0000978//RNA polymerase II proximal promoter sequence-specific DNA binding;GO:0000981//DNA-binding transcription factor activity, RNA polymerase II-specific;GO:0001228//DNA-binding transcription activator activity, RNA polymerase II-specific;GO:0003676//nucleic acid binding;GO:0003677//DNA binding;GO:0003700//DNA-binding transcription factor activity;GO:0046872//metal ion binding	GO:0006351//transcription, DNA-templated;GO:0006355//regulation of transcription, DNA-templated;GO:0010628//positive regulation of gene expression;GO:0010629//negative regulation of gene expression;GO:0022612//gland morphogenesis;GO:0035264//multicellular organism growth;GO:0035265//organ growth;GO:0045944//positive regulation of transcription by RNA polymerase II;GO:0060252//positive regulation …
0	ENSG00000068366	ACSL4	6.71105	1.52793	2.13496	0	0	acyl-CoA synthetase long chain family member 4 [Source:HGNC Symbol;Acc:HGNC:3571]	Metabolism;Organismal Systems;Cellular Processes;Organismal Systems;Organismal Systems;Metabolism;Metabolism;Cellular Processes;Metabolism	Global and overview maps;Environmental adaptation;Transport and catabolism;Endocrine system;Endocrine system;Global and overview maps;Lipid metabolism;Cell growth and death;Lipid metabolism	ko01100//Metabolic pathways;ko04714//Thermogenesis;ko04146//Peroxisome;ko03320//PPAR signaling pathway;ko04920//Adipocytokine signaling pathway;ko01212//Fatty acid metabolism;ko00071//Fatty acid degradation;ko04216//Ferroptosis;ko00061//Fatty acid biosynthesis	K01897;K01897;K01897;K01897;K01897;K01897;K01897;K01897;K01897	GO:0005737//cytoplasm;GO:0005739//mitochondrion;GO:0005741//mitochondrial outer membrane;GO:0005777//peroxisome;GO:0005778//peroxisomal membrane;GO:0005783//endoplasmic reticulum;GO:0005789//endoplasmic reticulum membrane;GO:0005811//lipid droplet;GO:0005886//plasma membrane;GO:0016020//membrane;GO:0016021//integral component of membrane;GO:0031090//organelle membrane;GO:0031966//mitochondrial me…	GO:0000166//nucleotide binding;GO:0003824//catalytic activity;GO:0003996//acyl-CoA ligase activity;GO:0004467//long-chain fatty acid-CoA ligase activity;GO:0005524//ATP binding;GO:0016874//ligase activity;GO:0031957//very long-chain fatty acid-CoA ligase activity;GO:0047676//arachidonate-CoA ligase activity;GO:0102391//decanoate-CoA ligase activity	GO:0001676//long-chain fatty acid metabolic process;GO:0006629//lipid metabolic process;GO:0006631//fatty acid metabolic process;GO:0007584//response to nutrient;GO:0015908//fatty acid transport;GO:0019432//triglyceride biosynthetic process;GO:0032024//positive regulation of insulin secretion;GO:0035338//long-chain fatty-acyl-CoA biosynthetic process;GO:0060136//embryonic process involved in fema…
0	ENSG00000064042	LIMCH1	2.18114	0.501147	2.12178	0	0	LIM and calponin homology domains 1 [Source:HGNC Symbol;Acc:HGNC:29191]	-	-	-	-	GO:0001725//stress fiber;GO:0005737//cytoplasm;GO:0005856//cytoskeleton;GO:0016460//myosin II complex	GO:0003779//actin binding;GO:0005515//protein binding;GO:0032034//myosin II head/neck binding;GO:0046872//metal ion binding	GO:0001934//positive regulation of protein phosphorylation;GO:0030336//negative regulation of cell migration;GO:0031032//actomyosin structure organization;GO:0051496//positive regulation of stress fiber assembly;GO:0051893//regulation of focal adhesion assembly
0	ENSG00000181143	MUC16	2.98849	0.688257	2.1184	0	0	mucin 16, cell surface associated [Source:HGNC Symbol;Acc:HGNC:15582]	-	-	-	-	GO:0005576//extracellular region;GO:0005615//extracellular space;GO:0005796//Golgi lumen;GO:0005886//plasma membrane;GO:0016020//membrane;GO:0016021//integral component of membrane;GO:0019898//extrinsic component of membrane;GO:0031982//vesicle;GO:0070062//extracellular exosome	GO:0005515//protein binding	GO:0002223//stimulatory C-type lectin receptor signaling pathway;GO:0007155//cell adhesion;GO:0016266//O-glycan processing
0	ENSG00000166415	WDR72	1.16633	0.268714	2.11783	0	0	WD repeat domain 72 [Source:HGNC Symbol;Acc:HGNC:26790]	-	-	-	-	GO:0005737//cytoplasm;GO:0005768//endosome;GO:0031410//cytoplasmic vesicle	GO:0005515//protein binding	GO:0031214//biomineral tissue development;GO:0070166//enamel mineralization
0	ENSG00000126217	MCF2L	0.901616	0.208974	2.10919	0	0	MCF.2 cell line derived transforming sequence like [Source:HGNC Symbol;Acc:HGNC:14576]	-	-	-	-	GO:0005615//extracellular space;GO:0005737//cytoplasm;GO:0005829//cytosol;GO:0005886//plasma membrane;GO:0012505//endomembrane system;GO:0016020//membrane	GO:0005085//guanyl-nucleotide exchange factor activity;GO:0005089//Rho guanyl-nucleotide exchange factor activity;GO:0005515//protein binding;GO:0008289//lipid binding;GO:0035091//phosphatidylinositol binding	GO:0007186//G protein-coupled receptor signaling pathway;GO:0035023//regulation of Rho protein signal transduction;GO:0035556//intracellular signal transduction;GO:0043065//positive regulation of apoptotic process;GO:0051056//regulation of small GTPase mediated signal transduction
0	ENSG00000177311	ZBTB38	5.98104	1.39769	2.09735	0	0	zinc finger and BTB domain containing 38 [Source:HGNC Symbol;Acc:HGNC:26636]	-	-	-	-	GO:0005634//nucleus;GO:0005654//nucleoplasm;GO:0005694//chromosome;GO:0072562//blood microparticle	GO:0000981//DNA-binding transcription factor activity, RNA polymerase II-specific;GO:0003676//nucleic acid binding;GO:0003677//DNA binding;GO:0003700//DNA-binding transcription factor activity;GO:0005515//protein binding;GO:0008327//methyl-CpG binding;GO:0042803//protein homodimerization activity;GO:0046872//metal ion binding	GO:0006275//regulation of DNA replication;GO:0006355//regulation of transcription, DNA-templated;GO:0006974//cellular response to DNA damage stimulus;GO:0045892//negative regulation of transcription, DNA-templated;GO:0045944//positive regulation of transcription by RNA polymerase II
0	ENSG00000170412	GPRC5C	1.36857	0.320026	2.09641	0	0	G protein-coupled receptor class C group 5 member C [Source:HGNC Symbol;Acc:HGNC:13309]	-	-	-	-	GO:0005886//plasma membrane;GO:0005887//integral component of plasma membrane;GO:0016020//membrane;GO:0016021//integral component of membrane;GO:0030659//cytoplasmic vesicle membrane;GO:0031410//cytoplasmic vesicle;GO:0031982//vesicle;GO:0043231//intracellular membrane-bounded organelle;GO:0043235//receptor complex;GO:0070062//extracellular exosome	GO:0004930//G protein-coupled receptor activity;GO:0030295//protein kinase activator activity	GO:0007165//signal transduction;GO:0007186//G protein-coupled receptor signaling pathway;GO:0032147//activation of protein kinase activity
0	ENSG00000129657	SEC14L1	3.70938	0.873824	2.08576	0	0	SEC14 like lipid binding 1 [Source:HGNC Symbol;Acc:HGNC:10698]	-	-	-	-	GO:0005654//nucleoplasm;GO:0005737//cytoplasm;GO:0005758//mitochondrial intermembrane space;GO:0005794//Golgi apparatus;GO:0005829//cytosol	GO:0005515//protein binding;GO:0039552//RIG-I binding;GO:0098772//molecular function regulator	GO:0002376//immune system process;GO:0009968//negative regulation of signal transduction;GO:0015871//choline transport;GO:0039536//negative regulation of RIG-I signaling pathway;GO:0045087//innate immune response
0	ENSG00000164116	GUCY1A1	0.940428	0.221931	2.08321	0	0	guanylate cyclase 1 soluble subunit alpha 1 [Source:HGNC Symbol;Acc:HGNC:4685]	Metabolism;Environmental Information Processing;Organismal Systems;Organismal Systems;Organismal Systems;Organismal Systems;Organismal Systems;Cellular Processes;Organismal Systems;Organismal Systems	Nucleotide metabolism;Signal transduction;Endocrine system;Immune system;Circulatory system;Environmental adaptation;Digestive system;Cellular community - eukaryotes;Endocrine system;Nervous system	ko00230//Purine metabolism;ko04022//cGMP - PKG signaling pathway;ko04921//Oxytocin signaling pathway;ko04611//Platelet activation;ko04270//Vascular smooth muscle contraction;ko04713//Circadian entrainment;ko04970//Salivary secretion;ko04540//Gap junction;ko04924//Renin secretion;ko04730//Long-term depression	K12318;K12318;K12318;K12318;K12318;K12318;K12318;K12318;K12318;K12318	GO:0005737//cytoplasm;GO:0008074//guanylate cyclase complex, soluble;GO:0016020//membrane;GO:0016021//integral component of membrane;GO:0098978//glutamatergic synapse;GO:0098982//GABA-ergic synapse	GO:0000166//nucleotide binding;GO:0004383//guanylate cyclase activity;GO:0005515//protein binding;GO:0005525//GTP binding;GO:0016829//lyase activity;GO:0016849//phosphorus-oxygen lyase activity;GO:0020037//heme binding;GO:0038023//signaling receptor activity	GO:0006182//cGMP biosynthetic process;GO:0007263//nitric oxide mediated signal transduction;GO:0008015//blood circulation;GO:0008217//regulation of blood pressure;GO:0009190//cyclic nucleotide biosynthetic process;GO:0010750//positive regulation of nitric oxide mediated signal transduction;GO:0035556//intracellular signal transduction;GO:0052565//response to defense-related host nitric oxide prod…
0	ENSG00000174514	MFSD4A	0.765756	0.180757	2.08284	0	0	major facilitator superfamily domain containing 4A [Source:HGNC Symbol;Acc:HGNC:25433]	-	-	-	-	GO:0005887//integral component of plasma membrane;GO:0016020//membrane;GO:0016021//integral component of membrane	GO:0005355//glucose transmembrane transporter activity	GO:0055085//transmembrane transport;GO:1904659//glucose transmembrane transport
0	ENSG00000124749	COL21A1	1.41003	0.335754	2.07025	0	0	collagen type XXI alpha 1 chain [Source:HGNC Symbol;Acc:HGNC:17025]	Human Diseases;Organismal Systems	Cancers;Digestive system	ko05205//Proteoglycans in cancer;ko04974//Protein digestion and absorption	K16629;K16629	GO:0005576//extracellular region;GO:0005581//collagen trimer;GO:0005737//cytoplasm;GO:0005788//endoplasmic reticulum lumen;GO:0005829//cytosol;GO:0062023//collagen-containing extracellular matrix	GO:0030020//extracellular matrix structural constituent conferring tensile strength	-
0	ENSG00000111725	PRKAB1	0.610941	0.145515	2.06987	0	0	protein kinase AMP-activated non-catalytic subunit beta 1 [Source:HGNC Symbol;Acc:HGNC:9378]	Organismal Systems;Cellular Processes;Organismal Systems;Human Diseases;Organismal Systems;Environmental Information Processing;Environmental Information Processing;Environmental Information Processing;Human Diseases;Organismal Systems;Organismal Systems;Human Diseases;Organismal Systems;Organismal Systems;Organismal Systems	Environmental adaptation;Cellular community - eukaryotes;Endocrine system;Endocrine and metabolic diseases;Endocrine system;Signal transduction;Signal transduction;Signal transduction;Endocrine and metabolic diseases;Endocrine system;Aging;Cardiovascular diseases;Endocrine system;Aging;Environmental adaptation	ko04714//Thermogenesis;ko04530//Tight junction;ko04921//Oxytocin signaling pathway;ko04932//Non-alcoholic fatty liver disease (NAFLD);ko04910//Insulin signaling pathway;ko04371//Apelin signaling pathway;ko04068//FoxO signaling pathway;ko04152//AMPK signaling pathway;ko04931//Insulin resistance;ko04922//Glucagon signaling pathway;ko04211//Longevity regulating pathway - mammal;ko05410//Hypertrophic…	K07199;K07199;K07199;K07199;K07199;K07199;K07199;K07199;K07199;K07199;K07199;K07199;K07199;K07199;K07199	GO:0005634//nucleus;GO:0005654//nucleoplasm;GO:0005737//cytoplasm;GO:0005829//cytosol;GO:0031588//nucleotide-activated protein kinase complex;GO:0032991//protein-containing complex	GO:0004672//protein kinase activity;GO:0004679//AMP-activated protein kinase activity;GO:0005515//protein binding;GO:0016301//kinase activity;GO:0019901//protein kinase binding	GO:0006468//protein phosphorylation;GO:0006629//lipid metabolic process;GO:0006631//fatty acid metabolic process;GO:0006633//fatty acid biosynthetic process;GO:0007050//cell cycle arrest;GO:0007165//signal transduction;GO:0010628//positive regulation of gene expression;GO:0016236//macroautophagy;GO:0016241//regulation of macroautophagy;GO:0016310//phosphorylation;GO:0035878//nail development;GO:0…
0	ENSG00000117472	TSPAN1	0.836477	0.199622	2.06706	0	0	tetraspanin 1 [Source:HGNC Symbol;Acc:HGNC:20657]	-	-	-	-	GO:0005654//nucleoplasm;GO:0005737//cytoplasm;GO:0005764//lysosome;GO:0005765//lysosomal membrane;GO:0005886//plasma membrane;GO:0005887//integral component of plasma membrane;GO:0016020//membrane;GO:0016021//integral component of membrane;GO:0030054//cell junction;GO:0031982//vesicle;GO:0043231//intracellular membrane-bounded organelle;GO:0048471//perinuclear region of cytoplasm;GO:0070062//extr…	GO:0005515//protein binding	GO:0008283//cell proliferation;GO:0016477//cell migration;GO:0045807//positive regulation of endocytosis;GO:0050821//protein stabilization
0	ENSG00000187017	ESPN	1.46301	0.349416	2.06592	0	0	espin [Source:HGNC Symbol;Acc:HGNC:13281]	-	-	-	-	GO:0005737//cytoplasm;GO:0005856//cytoskeleton;GO:0005902//microvillus;GO:0005903//brush border;GO:0015629//actin cytoskeleton;GO:0031941//filamentous actin;GO:0032420//stereocilium;GO:0032421//stereocilium bundle;GO:0032426//stereocilium tip;GO:0042995//cell projection	GO:0003779//actin binding;GO:0005515//protein binding;GO:0017124//SH3 domain binding;GO:0051015//actin filament binding	GO:0007605//sensory perception of sound;GO:0007626//locomotory behavior;GO:0030046//parallel actin filament bundle assembly;GO:0051017//actin filament bundle assembly;GO:0051491//positive regulation of filopodium assembly;GO:0051494//negative regulation of cytoskeleton organization
0	ENSG00000121413	ZSCAN18	0.638568	0.153159	2.05981	0	0	zinc finger and SCAN domain containing 18 [Source:HGNC Symbol;Acc:HGNC:21037]	-	-	-	-	GO:0005634//nucleus	GO:0003676//nucleic acid binding;GO:0003677//DNA binding;GO:0003700//DNA-binding transcription factor activity;GO:0046872//metal ion binding	GO:0006355//regulation of transcription, DNA-templated
0	ENSG00000240499	AC004594.1	0.637988	0.153389	2.05633	0	0	novel transcript, antisense to CADPS2	-	-	-	-	-	-	-
0	ENSG00000067798	NAV3	1.91278	0.460438	2.05459	0	0	neuron navigator 3 [Source:HGNC Symbol;Acc:HGNC:15998]	-	-	-	-	GO:0005634//nucleus;GO:0005640//nuclear outer membrane;GO:0016020//membrane;GO:1990752//microtubule end	GO:0005515//protein binding;GO:0005524//ATP binding;GO:0008017//microtubule binding	GO:0007026//negative regulation of microtubule depolymerization;GO:0007399//nervous system development;GO:0022008//neurogenesis;GO:0030336//negative regulation of cell migration;GO:0031116//positive regulation of microtubule polymerization;GO:0032703//negative regulation of interleukin-2 production;GO:1905929//positive regulation of invadopodium disassembly
0	ENSG00000166780	BMERB1	2.73228	0.660408	2.04868	0	0	bMERB domain containing 1 [Source:HGNC Symbol;Acc:HGNC:19213]	-	-	-	-	GO:0015630//microtubule cytoskeleton	GO:0005515//protein binding	GO:0007026//negative regulation of microtubule depolymerization;GO:0021822//negative regulation of cell motility involved in cerebral cortex radial glia guided migration
0	ENSG00000116117	PARD3B	7.4866	1.82022	2.0402	0	0	par-3 family cell polarity regulator beta [Source:HGNC Symbol;Acc:HGNC:14446]	-	-	-	-	GO:0005654//nucleoplasm;GO:0005737//cytoplasm;GO:0005912//adherens junction;GO:0005913//cell-cell adherens junction;GO:0005923//bicellular tight junction;GO:0005938//cell cortex;GO:0012505//endomembrane system;GO:0016020//membrane;GO:0016324//apical plasma membrane;GO:0016604//nuclear body;GO:0030054//cell junction;GO:0032991//protein-containing complex;GO:0043296//apical junction complex	GO:0005515//protein binding;GO:0035091//phosphatidylinositol binding	GO:0000226//microtubule cytoskeleton organization;GO:0007049//cell cycle;GO:0007155//cell adhesion;GO:0008104//protein localization;GO:0030010//establishment of cell polarity;GO:0045197//establishment or maintenance of epithelial cell apical/basal polarity;GO:0051301//cell division;GO:0051660//establishment of centrosome localization
0	ENSG00000166347	CYB5A	0.778815	0.189457	2.03941	0	0	cytochrome b5 type A [Source:HGNC Symbol;Acc:HGNC:2570]	-	-	-	-	GO:0005737//cytoplasm;GO:0005741//mitochondrial outer membrane;GO:0005783//endoplasmic reticulum;GO:0005789//endoplasmic reticulum membrane;GO:0005829//cytosol;GO:0016020//membrane;GO:0016021//integral component of membrane;GO:0031090//organelle membrane;GO:0043231//intracellular membrane-bounded organelle	GO:0004129//cytochrome-c oxidase activity;GO:0019899//enzyme binding;GO:0020037//heme binding;GO:0046872//metal ion binding	GO:0019852//L-ascorbic acid metabolic process;GO:0022900//electron transport chain;GO:0046686//response to cadmium ion;GO:0055114//oxidation-reduction process;GO:1902600//proton transmembrane transport
0	ENSG00000141198	TOM1L1	2.50641	0.620858	2.01329	0	0	target of myb1 like 1 membrane trafficking protein [Source:HGNC Symbol;Acc:HGNC:11983]	-	-	-	-	GO:0005622//intracellular;GO:0005623//cell;GO:0005737//cytoplasm;GO:0005764//lysosome;GO:0005768//endosome;GO:0005794//Golgi apparatus;GO:0005795//Golgi stack;GO:0005829//cytosol;GO:0010008//endosome membrane;GO:0016020//membrane;GO:0070062//extracellular exosome	GO:0005515//protein binding;GO:0017124//SH3 domain binding;GO:0019901//protein kinase binding;GO:0030276//clathrin binding;GO:0030295//protein kinase activator activity;GO:0043130//ubiquitin binding	GO:0006886//intracellular protein transport;GO:0007165//signal transduction;GO:0015031//protein transport;GO:0031954//positive regulation of protein autophosphorylation;GO:0032147//activation of protein kinase activity;GO:0043162//ubiquitin-dependent protein catabolic process via the multivesicular body sorting pathway;GO:0045839//negative regulation of mitotic nuclear division
0	ENSG00000106537	TSPAN13	0.6754	0.167353	2.01285	0	0	tetraspanin 13 [Source:HGNC Symbol;Acc:HGNC:21643]	-	-	-	-	GO:0005886//plasma membrane;GO:0005887//integral component of plasma membrane;GO:0016020//membrane;GO:0016021//integral component of membrane	GO:0005246//calcium channel regulator activity	GO:1903169//regulation of calcium ion transmembrane transport
0	ENSG00000186409	CCDC30	0.994306	0.248022	2.00322	0	0	coiled-coil domain containing 30 [Source:HGNC Symbol;Acc:HGNC:26103]	-	-	-	-	-	-	-
0	ENSG00000140398	NEIL1	0.590559	0.14969	1.98011	0	0	nei like DNA glycosylase 1 [Source:HGNC Symbol;Acc:HGNC:18448]	Genetic Information Processing	Replication and repair	ko03410//Base excision repair	K10567	GO:0005634//nucleus;GO:0005654//nucleoplasm;GO:0005694//chromosome;GO:0005737//cytoplasm;GO:0005815//microtubule organizing center;GO:0005856//cytoskeleton	GO:0003676//nucleic acid binding;GO:0003677//DNA binding;GO:0003684//damaged DNA binding;GO:0003824//catalytic activity;GO:0003906//DNA-(apurinic or apyrimidinic site) endonuclease activity;GO:0008022//protein C-terminus binding;GO:0008270//zinc ion binding;GO:0016787//hydrolase activity;GO:0016798//hydrolase activity, acting on glycosyl bonds;GO:0016799//hydrolase activity, hydrolyzing N-glycosy…	GO:0006281//DNA repair;GO:0006284//base-excision repair;GO:0006289//nucleotide-excision repair;GO:0006974//cellular response to DNA damage stimulus;GO:0006979//response to oxidative stress;GO:0008152//metabolic process;GO:0032074//negative regulation of nuclease activity;GO:0045008//depyrimidination
0	ENSG00000233008	LINC01725	2.07777	0.527348	1.97821	0	0	long intergenic non-protein coding RNA 1725 [Source:HGNC Symbol;Acc:HGNC:52513]	-	-	-	-	-	-	-
0	ENSG00000100219	XBP1	4.72048	1.20504	1.96985	0	0	X-box binding protein 1 [Source:HGNC Symbol;Acc:HGNC:12801]	Human Diseases;Genetic Information Processing;Human Diseases	Infectious diseases;Folding, sorting and degradation;Endocrine and metabolic diseases	ko05166//HTLV-I infection;ko04141//Protein processing in endoplasmic reticulum;ko04932//Non-alcoholic fatty liver disease (NAFLD)	K09027;K09027;K09027	GO:0005623//cell;GO:0005634//nucleus;GO:0005654//nucleoplasm;GO:0005737//cytoplasm;GO:0005783//endoplasmic reticulum;GO:0005789//endoplasmic reticulum membrane;GO:0016020//membrane;GO:0016021//integral component of membrane;GO:0030176//integral component of endoplasmic reticulum membrane	GO:0000977//RNA polymerase II regulatory region sequence-specific DNA binding;GO:0000978//RNA polymerase II proximal promoter sequence-specific DNA binding;GO:0000981//DNA-binding transcription factor activity, RNA polymerase II-specific;GO:0001158//enhancer sequence-specific DNA binding;GO:0003677//DNA binding;GO:0003700//DNA-binding transcription factor activity;GO:0005515//protein binding;GO:0…	GO:0001525//angiogenesis;GO:0001889//liver development;GO:0001935//endothelial cell proliferation;GO:0002070//epithelial cell maturation;GO:0002639//positive regulation of immunoglobulin production;GO:0006355//regulation of transcription, DNA-templated;GO:0006366//transcription by RNA polymerase II;GO:0006511//ubiquitin-dependent protein catabolic process;GO:0006629//lipid metabolic process;GO:00…
0	ENSG00000054690	PLEKHH1	0.808608	0.206762	1.96747	0	0	pleckstrin homology, MyTH4 and FERM domain containing H1 [Source:HGNC Symbol;Acc:HGNC:17733]	-	-	-	-	GO:0005856//cytoskeleton	-	-
0	ENSG00000133401	PDZD2	3.90722	1.00167	1.96374	0	0	PDZ domain containing 2 [Source:HGNC Symbol;Acc:HGNC:18486]	-	-	-	-	GO:0005576//extracellular region;GO:0005634//nucleus;GO:0005737//cytoplasm;GO:0005783//endoplasmic reticulum;GO:0005911//cell-cell junction	GO:0005515//protein binding	GO:0007155//cell adhesion
0	ENSG00000132640	BTBD3	2.55546	0.65702	1.95958	0	0	BTB domain containing 3 [Source:HGNC Symbol;Acc:HGNC:15854]	-	-	-	-	GO:0005634//nucleus;GO:0005737//cytoplasm;GO:0005829//cytosol	GO:0005515//protein binding	GO:0007399//nervous system development;GO:0021987//cerebral cortex development;GO:0022008//neurogenesis;GO:0048813//dendrite morphogenesis
0	ENSG00000111846	GCNT2	2.86576	0.737423	1.95836	0	0	glucosaminyl (N-acetyl) transferase 2 (I blood group) [Source:HGNC Symbol;Acc:HGNC:4204]	Metabolism;Metabolism	Global and overview maps;Glycan biosynthesis and metabolism	ko01100//Metabolic pathways;ko00601//Glycosphingolipid biosynthesis - lacto and neolacto series	K00742;K00742	GO:0000139//Golgi membrane;GO:0005794//Golgi apparatus;GO:0016020//membrane;GO:0016021//integral component of membrane	GO:0008109//N-acetyllactosaminide beta-1,6-N-acetylglucosaminyltransferase activity;GO:0008375//acetylglucosaminyltransferase activity;GO:0016740//transferase activity;GO:0016757//transferase activity, transferring glycosyl groups	GO:0006024//glycosaminoglycan biosynthetic process;GO:0006486//protein glycosylation;GO:0007179//transforming growth factor beta receptor signaling pathway;GO:0007275//multicellular organism development;GO:0008284//positive regulation of cell proliferation;GO:0010608//posttranscriptional regulation of gene expression;GO:0010718//positive regulation of epithelial to mesenchymal transition;GO:00108…
0	ENSG00000070081	NUCB2	0.968688	0.250011	1.95404	0	0	nucleobindin 2 [Source:HGNC Symbol;Acc:HGNC:8044]	-	-	-	-	GO:0005576//extracellular region;GO:0005615//extracellular space;GO:0005634//nucleus;GO:0005635//nuclear envelope;GO:0005640//nuclear outer membrane;GO:0005737//cytoplasm;GO:0005783//endoplasmic reticulum;GO:0005793//endoplasmic reticulum-Golgi intermediate compartment;GO:0005794//Golgi apparatus;GO:0005829//cytosol;GO:0005886//plasma membrane;GO:0016020//membrane;GO:0070062//extracellular exosome	GO:0003677//DNA binding;GO:0005509//calcium ion binding;GO:0005515//protein binding;GO:0046872//metal ion binding	GO:0032099//negative regulation of appetite
0	ENSG00000189283	FHIT	11.0072	2.85032	1.94925	0	0	fragile histidine triad diadenosine triphosphatase [Source:HGNC Symbol;Acc:HGNC:3701]	Metabolism;Human Diseases;Human Diseases	Nucleotide metabolism;Cancers;Cancers	ko00230//Purine metabolism;ko05222//Small cell lung cancer;ko05223//Non-small cell lung cancer	K01522;K01522;K01522	GO:0001650//fibrillar center;GO:0005634//nucleus;GO:0005737//cytoplasm;GO:0005739//mitochondrion;GO:0005829//cytosol;GO:0005886//plasma membrane	GO:0000166//nucleotide binding;GO:0003824//catalytic activity;GO:0005515//protein binding;GO:0016787//hydrolase activity;GO:0031625//ubiquitin protein ligase binding;GO:0042802//identical protein binding;GO:0047710//bis(5'-adenosyl)-triphosphatase activity	GO:0006163//purine nucleotide metabolic process;GO:0006915//apoptotic process;GO:0009117//nucleotide metabolic process;GO:0032435//negative regulation of proteasomal ubiquitin-dependent protein catabolic process;GO:0072332//intrinsic apoptotic signaling pathway by p53 class mediator
0	ENSG00000150540	HNMT	0.936997	0.243164	1.94612	0	0	histamine N-methyltransferase [Source:HGNC Symbol;Acc:HGNC:5028]	Metabolism	Amino acid metabolism	ko00340//Histidine metabolism	K00546	GO:0005737//cytoplasm;GO:0005829//cytosol;GO:0043005//neuron projection;GO:0070062//extracellular exosome	GO:0008168//methyltransferase activity;GO:0008170//N-methyltransferase activity;GO:0016740//transferase activity;GO:0046539//histamine N-methyltransferase activity	GO:0001695//histamine catabolic process;GO:0002347//response to tumor cell;GO:0006548//histidine catabolic process;GO:0006972//hyperosmotic response;GO:0007420//brain development;GO:0007585//respiratory gaseous exchange;GO:0014075//response to amine;GO:0032259//methylation;GO:0035902//response to immobilization stress;GO:0042220//response to cocaine;GO:0051384//response to glucocorticoid;GO:00705…
0	ENSG00000170153	RNF150	1.41215	0.368719	1.9373	0	0	ring finger protein 150 [Source:HGNC Symbol;Acc:HGNC:23138]	-	-	-	-	GO:0016020//membrane;GO:0016021//integral component of membrane	GO:0046872//metal ion binding;GO:0061630//ubiquitin protein ligase activity	GO:0006511//ubiquitin-dependent protein catabolic process;GO:0016567//protein ubiquitination
0	ENSG00000154265	ABCA5	4.70734	1.2318	1.93415	0	0	ATP binding cassette subfamily A member 5 [Source:HGNC Symbol;Acc:HGNC:35]	Environmental Information Processing	Membrane transport	ko02010//ABC transporters	K05648	GO:0000139//Golgi membrane;GO:0005764//lysosome;GO:0005765//lysosomal membrane;GO:0005768//endosome;GO:0005770//late endosome;GO:0005794//Golgi apparatus;GO:0016020//membrane;GO:0016021//integral component of membrane;GO:0031902//late endosome membrane;GO:0043231//intracellular membrane-bounded organelle	GO:0000166//nucleotide binding;GO:0005319//lipid transporter activity;GO:0005524//ATP binding;GO:0016887//ATPase activity;GO:0042626//ATPase activity, coupled to transmembrane movement of substances	GO:0006869//lipid transport;GO:0010745//negative regulation of macrophage derived foam cell differentiation;GO:0030301//cholesterol transport;GO:0033344//cholesterol efflux;GO:0034375//high-density lipoprotein particle remodeling;GO:0043691//reverse cholesterol transport;GO:0055085//transmembrane transport
0	ENSG00000128298	BAIAP2L2	0.913779	0.239943	1.92915	0	0	BAI1 associated protein 2 like 2 [Source:HGNC Symbol;Acc:HGNC:26203]	-	-	-	-	GO:0005654//nucleoplasm;GO:0005829//cytosol;GO:0005886//plasma membrane;GO:0012506//vesicle membrane;GO:0015629//actin cytoskeleton;GO:0016020//membrane;GO:0030054//cell junction;GO:0030659//cytoplasmic vesicle membrane;GO:0031410//cytoplasmic vesicle;GO:0044291//cell-cell contact zone;GO:0071439//clathrin complex	GO:0005515//protein binding;GO:0005543//phospholipid binding;GO:0008289//lipid binding	GO:0007009//plasma membrane organization;GO:0030838//positive regulation of actin filament polymerization;GO:0051017//actin filament bundle assembly;GO:0051764//actin crosslink formation;GO:0061024//membrane organization;GO:2000251//positive regulation of actin cytoskeleton reorganization
0	ENSG00000188735	TMEM120B	2.47648	0.651737	1.92593	0	0	transmembrane protein 120B [Source:HGNC Symbol;Acc:HGNC:32008]	-	-	-	-	GO:0005575//cellular_component;GO:0005634//nucleus;GO:0005637//nuclear inner membrane;GO:0016020//membrane;GO:0016021//integral component of membrane	GO:0003674//molecular_function;GO:0005515//protein binding	GO:0008150//biological_process;GO:0045444//fat cell differentiation;GO:0051291//protein heterooligomerization
0	ENSG00000104450	SPAG1	1.36617	0.360341	1.9227	0	0	sperm associated antigen 1 [Source:HGNC Symbol;Acc:HGNC:11212]	-	-	-	-	GO:0005737//cytoplasm;GO:0005829//cytosol	GO:0000166//nucleotide binding;GO:0005515//protein binding;GO:0005525//GTP binding;GO:0016787//hydrolase activity	GO:0007338//single fertilization;GO:0070286//axonemal dynein complex assembly
0	ENSG00000259692	AC104041.1	1.5115	0.398867	1.922	0	0	novel transcript	-	-	-	-	-	-	-
0	ENSG00000224078	SNHG14	4.71889	1.24586	1.9213	0	0	small nucleolar RNA host gene 14 [Source:HGNC Symbol;Acc:HGNC:37462]	-	-	-	-	-	-	-
0	ENSG00000141068	KSR1	4.68779	1.23772	1.92122	0	0	kinase suppressor of ras 1 [Source:HGNC Symbol;Acc:HGNC:6465]	Environmental Information Processing;Human Diseases;Organismal Systems	Signal transduction;Infectious diseases;Immune system	ko04014//Ras signaling pathway;ko05152//Tuberculosis;ko04625//C-type lectin receptor signaling pathway	K14958;K14958;K14958	GO:0005737//cytoplasm;GO:0005783//endoplasmic reticulum;GO:0005789//endoplasmic reticulum membrane;GO:0005829//cytosol;GO:0005886//plasma membrane;GO:0016020//membrane;GO:0032587//ruffle membrane;GO:0032991//protein-containing complex;GO:0042995//cell projection	GO:0004672//protein kinase activity;GO:0005078//MAP-kinase scaffold activity;GO:0005515//protein binding;GO:0005524//ATP binding;GO:0008022//protein C-terminus binding;GO:0019901//protein kinase binding;GO:0031434//mitogen-activated protein kinase kinase binding;GO:0046872//metal ion binding;GO:0046982//protein heterodimerization activity;GO:0051087//chaperone binding;GO:0051879//Hsp90 protein bi…	GO:0000165//MAPK cascade;GO:0000185//activation of MAPKKK activity;GO:0006468//protein phosphorylation;GO:0007265//Ras protein signal transduction;GO:0019933//cAMP-mediated signaling;GO:0035556//intracellular signal transduction;GO:0042127//regulation of cell proliferation;GO:0043405//regulation of MAP kinase activity;GO:0043410//positive regulation of MAPK cascade
0	ENSG00000120875	DUSP4	0.829844	0.219372	1.91946	0	0	dual specificity phosphatase 4 [Source:HGNC Symbol;Acc:HGNC:3070]	Environmental Information Processing	Signal transduction	ko04010//MAPK signaling pathway	K04459	GO:0005634//nucleus;GO:0005654//nucleoplasm;GO:0005737//cytoplasm	GO:0004721//phosphoprotein phosphatase activity;GO:0004725//protein tyrosine phosphatase activity;GO:0005515//protein binding;GO:0008138//protein tyrosine/serine/threonine phosphatase activity;GO:0008330//protein tyrosine/threonine phosphatase activity;GO:0016787//hydrolase activity;GO:0016791//phosphatase activity;GO:0017017//MAP kinase tyrosine/serine/threonine phosphatase activity;GO:1990439//…	GO:0000188//inactivation of MAPK activity;GO:0006470//protein dephosphorylation;GO:0016311//dephosphorylation;GO:0035335//peptidyl-tyrosine dephosphorylation;GO:0035970//peptidyl-threonine dephosphorylation;GO:0070373//negative regulation of ERK1 and ERK2 cascade
0	ENSG00000119125	GDA	1.35894	0.359502	1.91841	0	0	guanine deaminase [Source:HGNC Symbol;Acc:HGNC:4212]	Metabolism;Metabolism	Global and overview maps;Nucleotide metabolism	ko01100//Metabolic pathways;ko00230//Purine metabolism	K01487;K01487	GO:0005622//intracellular;GO:0005829//cytosol	GO:0008270//zinc ion binding;GO:0008892//guanine deaminase activity;GO:0016787//hydrolase activity;GO:0016810//hydrolase activity, acting on carbon-nitrogen (but not peptide) bonds;GO:0046872//metal ion binding	GO:0006139//nucleobase-containing compound metabolic process;GO:0006147//guanine catabolic process;GO:0006195//purine nucleotide catabolic process;GO:0007399//nervous system development;GO:0046098//guanine metabolic process
0	ENSG00000144366	GULP1	2.74736	0.72783	1.91637	0	0	GULP PTB domain containing engulfment adaptor 1 [Source:HGNC Symbol;Acc:HGNC:18649]	-	-	-	-	GO:0005737//cytoplasm	GO:0005515//protein binding	GO:0006869//lipid transport;GO:0006909//phagocytosis;GO:0006911//phagocytosis, engulfment;GO:0006915//apoptotic process
0	ENSG00000053918	KCNQ1	3.03588	0.805321	1.91448	0	0	potassium voltage-gated channel subfamily Q member 1 [Source:HGNC Symbol;Acc:HGNC:6294]	Organismal Systems;Organismal Systems;Organismal Systems;Organismal Systems;Organismal Systems;Human Diseases	Circulatory system;Nervous system;Digestive system;Digestive system;Digestive system;Infectious diseases	ko04261//Adrenergic signaling in cardiomyocytes;ko04725//Cholinergic synapse;ko04972//Pancreatic secretion;ko04974//Protein digestion and absorption;ko04971//Gastric acid secretion;ko05110//Vibrio cholerae infection	K04926;K04926;K04926;K04926;K04926;K04926	GO:0005737//cytoplasm;GO:0005764//lysosome;GO:0005768//endosome;GO:0005769//early endosome;GO:0005770//late endosome;GO:0005783//endoplasmic reticulum;GO:0005886//plasma membrane;GO:0008076//voltage-gated potassium channel complex;GO:0016020//membrane;GO:0016021//integral component of membrane;GO:0016323//basolateral plasma membrane;GO:0030659//cytoplasmic vesicle membrane;GO:0031410//cytoplasmic…	GO:0005216//ion channel activity;GO:0005244//voltage-gated ion channel activity;GO:0005249//voltage-gated potassium channel activity;GO:0005251//delayed rectifier potassium channel activity;GO:0005267//potassium channel activity;GO:0005515//protein binding;GO:0005516//calmodulin binding;GO:0005546//phosphatidylinositol-4,5-bisphosphate binding;GO:0008157//protein phosphatase 1 binding;GO:0015271/…	GO:0006349//regulation of gene expression by genetic imprinting;GO:0006811//ion transport;GO:0006813//potassium ion transport;GO:0007605//sensory perception of sound;GO:0008016//regulation of heart contraction;GO:0010460//positive regulation of heart rate;GO:0016458//gene silencing;GO:0034765//regulation of ion transmembrane transport;GO:0035690//cellular response to drug;GO:0048839//inner ear de…
0	ENSG00000172296	SPTLC3	0.750813	0.199594	1.91139	0	0	serine palmitoyltransferase long chain base subunit 3 [Source:HGNC Symbol;Acc:HGNC:16253]	Metabolism;Environmental Information Processing;Metabolism	Global and overview maps;Signal transduction;Lipid metabolism	ko01100//Metabolic pathways;ko04071//Sphingolipid signaling pathway;ko00600//Sphingolipid metabolism	K00654;K00654;K00654	GO:0005783//endoplasmic reticulum;GO:0005789//endoplasmic reticulum membrane;GO:0016020//membrane;GO:0016021//integral component of membrane;GO:0017059//serine C-palmitoyltransferase complex	GO:0003824//catalytic activity;GO:0004758//serine C-palmitoyltransferase activity;GO:0005515//protein binding;GO:0008483//transaminase activity;GO:0016740//transferase activity;GO:0016746//transferase activity, transferring acyl groups;GO:0030170//pyridoxal phosphate binding	GO:0006629//lipid metabolic process;GO:0006665//sphingolipid metabolic process;GO:0009058//biosynthetic process;GO:0030148//sphingolipid biosynthetic process;GO:0046520//sphingoid biosynthetic process
0	ENSG00000136868	SLC31A1	1.41019	0.375324	1.90968	0	0	solute carrier family 31 member 1 [Source:HGNC Symbol;Acc:HGNC:11016]	Human Diseases;Organismal Systems	Drug resistance;Digestive system	ko01524//Platinum drug resistance;ko04978//Mineral absorption	K14686;K14686	GO:0005737//cytoplasm;GO:0005770//late endosome;GO:0005886//plasma membrane;GO:0005887//integral component of plasma membrane;GO:0016020//membrane;GO:0016021//integral component of membrane;GO:0043025//neuronal cell body;GO:0055037//recycling endosome	GO:0005375//copper ion transmembrane transporter activity;GO:0042802//identical protein binding	GO:0006811//ion transport;GO:0006825//copper ion transport;GO:0006855//drug transmembrane transport;GO:0006878//cellular copper ion homeostasis;GO:0015677//copper ion import;GO:0035434//copper ion transmembrane transport;GO:0072719//cellular response to cisplatin;GO:0098705//copper ion import across plasma membrane
0	ENSG00000219438	TAFA5	0.642336	0.171111	1.9084	0	0	TAFA chemokine like family member 5 [Source:HGNC Symbol;Acc:HGNC:21592]	-	-	-	-	GO:0005576//extracellular region;GO:0005615//extracellular space;GO:0016020//membrane;GO:0016021//integral component of membrane	GO:0005125//cytokine activity	GO:0007165//signal transduction
0	ENSG00000052126	PLEKHA5	16.5919	4.42972	1.90519	0	0	pleckstrin homology domain containing A5 [Source:HGNC Symbol;Acc:HGNC:30036]	-	-	-	-	GO:0005654//nucleoplasm;GO:0005737//cytoplasm;GO:0005829//cytosol;GO:0014069//postsynaptic density;GO:0016020//membrane;GO:0098978//glutamatergic synapse	GO:0005515//protein binding;GO:0010314//phosphatidylinositol-5-phosphate binding;GO:0032266//phosphatidylinositol-3-phosphate binding;GO:0070273//phosphatidylinositol-4-phosphate binding;GO:0080025//phosphatidylinositol-3,5-bisphosphate binding	GO:0008150//biological_process;GO:0061458//reproductive system development
0	ENSG00000110693	SOX6	6.82767	1.82819	1.90098	0	0	SRY-box transcription factor 6 [Source:HGNC Symbol;Acc:HGNC:16421]	-	-	-	-	GO:0000790//nuclear chromatin;GO:0005634//nucleus;GO:0005654//nucleoplasm	GO:0000978//RNA polymerase II proximal promoter sequence-specific DNA binding;GO:0000981//DNA-binding transcription factor activity, RNA polymerase II-specific;GO:0001227//DNA-binding transcription repressor activity, RNA polymerase II-specific;GO:0003677//DNA binding;GO:0003700//DNA-binding transcription factor activity;GO:0005515//protein binding;GO:0043565//sequence-specific DNA binding;GO:004…	GO:0000122//negative regulation of transcription by RNA polymerase II;GO:0000902//cell morphogenesis;GO:0001701//in utero embryonic development;GO:0006355//regulation of transcription, DNA-templated;GO:0007275//multicellular organism development;GO:0007517//muscle organ development;GO:0009791//post-embryonic development;GO:0010468//regulation of gene expression;GO:0016458//gene silencing;GO:00217…
0	ENSG00000133121	STARD13	4.68662	1.25712	1.89843	0	0	StAR related lipid transfer domain containing 13 [Source:HGNC Symbol;Acc:HGNC:19164]	-	-	-	-	GO:0005737//cytoplasm;GO:0005739//mitochondrion;GO:0005811//lipid droplet;GO:0005829//cytosol;GO:0016020//membrane;GO:0031966//mitochondrial membrane	GO:0005096//GTPase activator activity;GO:0005515//protein binding;GO:0008289//lipid binding	GO:0007165//signal transduction;GO:0043542//endothelial cell migration;GO:0043547//positive regulation of GTPase activity;GO:0051056//regulation of small GTPase mediated signal transduction;GO:0090051//negative regulation of cell migration involved in sprouting angiogenesis;GO:0097498//endothelial tube lumen extension
0	ENSG00000172264	MACROD2	7.06957	1.89685	1.89802	0	0	mono-ADP ribosylhydrolase 2 [Source:HGNC Symbol;Acc:HGNC:16126]	-	-	-	-	GO:0005634//nucleus;GO:0005730//nucleolus;GO:0005813//centrosome	GO:0016787//hydrolase activity;GO:0016798//hydrolase activity, acting on glycosyl bonds;GO:0019213//deacetylase activity	GO:0006974//cellular response to DNA damage stimulus;GO:0007420//brain development;GO:0009617//response to bacterium;GO:0042278//purine nucleoside metabolic process;GO:0051725//protein de-ADP-ribosylation
0	ENSG00000169851	PCDH7	12.2528	3.28986	1.89701	0	0	protocadherin 7 [Source:HGNC Symbol;Acc:HGNC:8659]	-	-	-	-	GO:0005886//plasma membrane;GO:0005887//integral component of plasma membrane;GO:0016020//membrane;GO:0016021//integral component of membrane;GO:0031092//platelet alpha granule membrane	GO:0005509//calcium ion binding	GO:0002576//platelet degranulation;GO:0007155//cell adhesion;GO:0007156//homophilic cell adhesion via plasma membrane adhesion molecules
0	ENSG00000173214	MFSD4B	3.87555	1.04144	1.89582	0	0	major facilitator superfamily domain containing 4B [Source:HGNC Symbol;Acc:HGNC:21053]	-	-	-	-	GO:0005886//plasma membrane;GO:0005887//integral component of plasma membrane;GO:0016020//membrane;GO:0016021//integral component of membrane;GO:0016324//apical plasma membrane	GO:0005355//glucose transmembrane transporter activity;GO:0015293//symporter activity	GO:0006811//ion transport;GO:0006814//sodium ion transport;GO:0008643//carbohydrate transport;GO:0055085//transmembrane transport;GO:1904659//glucose transmembrane transport
0	ENSG00000184985	SORCS2	1.60227	0.431511	1.89265	0	0	sortilin related VPS10 domain containing receptor 2 [Source:HGNC Symbol;Acc:HGNC:16698]	-	-	-	-	GO:0005768//endosome;GO:0005886//plasma membrane;GO:0005887//integral component of plasma membrane;GO:0014069//postsynaptic density;GO:0016020//membrane;GO:0016021//integral component of membrane;GO:0030054//cell junction;GO:0030425//dendrite;GO:0030659//cytoplasmic vesicle membrane;GO:0031410//cytoplasmic vesicle;GO:0031901//early endosome membrane;GO:0042995//cell projection;GO:0043005//neuron …	GO:0005515//protein binding;GO:0008188//neuropeptide receptor activity	GO:0006886//intracellular protein transport;GO:0007218//neuropeptide signaling pathway;GO:0060292//long-term synaptic depression
0	ENSG00000138449	SLC40A1	0.969711	0.265003	1.87155	0	0	solute carrier family 40 member 1 [Source:HGNC Symbol;Acc:HGNC:10909]	Organismal Systems;Cellular Processes	Digestive system;Cell growth and death	ko04978//Mineral absorption;ko04216//Ferroptosis	K14685;K14685	GO:0005654//nucleoplasm;GO:0005737//cytoplasm;GO:0005829//cytosol;GO:0005886//plasma membrane;GO:0005887//integral component of plasma membrane;GO:0008021//synaptic vesicle;GO:0016020//membrane;GO:0016021//integral component of membrane;GO:0016323//basolateral plasma membrane	GO:0005381//iron ion transmembrane transporter activity;GO:0005515//protein binding;GO:0015093//ferrous iron transmembrane transporter activity;GO:0017046//peptide hormone binding;GO:0042802//identical protein binding	GO:0002260//lymphocyte homeostasis;GO:0003158//endothelium development;GO:0006811//ion transport;GO:0006826//iron ion transport;GO:0006879//cellular iron ion homeostasis;GO:0034395//regulation of transcription from RNA polymerase II promoter in response to iron;GO:0034755//iron ion transmembrane transport;GO:0043066//negative regulation of apoptotic process;GO:0045944//positive regulation of tran…
0	ENSG00000145819	ARHGAP26	18.6774	5.1261	1.86536	0	0	Rho GTPase activating protein 26 [Source:HGNC Symbol;Acc:HGNC:17073]	-	-	-	-	GO:0005575//cellular_component;GO:0005737//cytoplasm;GO:0005829//cytosol;GO:0005856//cytoskeleton;GO:0005925//focal adhesion;GO:0030054//cell junction	GO:0005096//GTPase activator activity;GO:0005515//protein binding;GO:0005543//phospholipid binding	GO:0007165//signal transduction;GO:0007399//nervous system development;GO:0030036//actin cytoskeleton organization;GO:0043547//positive regulation of GTPase activity;GO:0051056//regulation of small GTPase mediated signal transduction
0	ENSG00000272398	CD24	2.05816	0.571279	1.84908	0	0	CD24 molecule [Source:HGNC Symbol;Acc:HGNC:1645]	Organismal Systems	Immune system	ko04640//Hematopoietic cell lineage	K06469	GO:0005886//plasma membrane;GO:0009986//cell surface;GO:0016020//membrane;GO:0031225//anchored component of membrane;GO:0031362//anchored component of external side of plasma membrane;GO:0043231//intracellular membrane-bounded organelle;GO:0045121//membrane raft	GO:0005515//protein binding;GO:0019901//protein kinase binding;GO:0030296//protein tyrosine kinase activator activity	GO:0001666//response to hypoxia;GO:0001775//cell activation;GO:0001959//regulation of cytokine-mediated signaling pathway;GO:0002237//response to molecule of bacterial origin;GO:0002768//immune response-regulating cell surface receptor signaling pathway;GO:0007155//cell adhesion;GO:0007204//positive regulation of cytosolic calcium ion concentration;GO:0016055//Wnt signaling pathway;GO:0016477//ce…
0	ENSG00000184349	EFNA5	8.09125	2.25102	1.84579	0	0	ephrin A5 [Source:HGNC Symbol;Acc:HGNC:3225]	Environmental Information Processing;Environmental Information Processing;Environmental Information Processing;Environmental Information Processing;Organismal Systems	Signal transduction;Signal transduction;Signal transduction;Signal transduction;Development	ko04151//PI3K-Akt signaling pathway;ko04010//MAPK signaling pathway;ko04014//Ras signaling pathway;ko04015//Rap1 signaling pathway;ko04360//Axon guidance	K05462;K05462;K05462;K05462;K05462	GO:0005604//basement membrane;GO:0005886//plasma membrane;GO:0005901//caveola;GO:0005912//adherens junction;GO:0016020//membrane;GO:0016021//integral component of membrane;GO:0031225//anchored component of membrane;GO:0031362//anchored component of external side of plasma membrane;GO:0071944//cell periphery;GO:0098982//GABA-ergic synapse	GO:0005168//neurotrophin TRKA receptor binding;GO:0005169//neurotrophin TRKB receptor binding;GO:0005170//neurotrophin TRKC receptor binding;GO:0005515//protein binding;GO:0030297//transmembrane receptor protein tyrosine kinase activator activity;GO:0045499//chemorepellent activity;GO:0046875//ephrin receptor binding	GO:0001934//positive regulation of protein phosphorylation;GO:0007171//activation of transmembrane receptor protein tyrosine kinase activity;GO:0007275//multicellular organism development;GO:0007399//nervous system development;GO:0007411//axon guidance;GO:0022407//regulation of cell-cell adhesion;GO:0022604//regulation of cell morphogenesis;GO:0030154//cell differentiation;GO:0031290//retinal gan…
0	ENSG00000135951	TSGA10	1.1157	0.312028	1.8382	0	0	testis specific 10 [Source:HGNC Symbol;Acc:HGNC:14927]	-	-	-	-	GO:0005575//cellular_component;GO:0005737//cytoplasm;GO:0005814//centriole;GO:0005856//cytoskeleton;GO:0031514//motile cilium;GO:0035686//sperm fibrous sheath;GO:0043005//neuron projection;GO:0097228//sperm principal piece	GO:0003674//molecular_function;GO:0005515//protein binding	GO:0007283//spermatogenesis;GO:0030031//cell projection assembly
0	ENSG00000115109	EPB41L5	2.00134	0.563088	1.82953	0	0	erythrocyte membrane protein band 4.1 like 5 [Source:HGNC Symbol;Acc:HGNC:19819]	-	-	-	-	GO:0005634//nucleus;GO:0005737//cytoplasm;GO:0005829//cytosol;GO:0005856//cytoskeleton;GO:0005886//plasma membrane;GO:0005912//adherens junction;GO:0005925//focal adhesion;GO:0030054//cell junction;GO:0031252//cell leading edge;GO:0032587//ruffle membrane	GO:0008092//cytoskeletal protein binding;GO:0019904//protein domain specific binding	GO:0000904//cell morphogenesis involved in differentiation;GO:0001701//in utero embryonic development;GO:0001756//somitogenesis;GO:0001837//epithelial to mesenchymal transition;GO:0001839//neural plate morphogenesis;GO:0001954//positive regulation of cell-matrix adhesion;GO:0003382//epithelial cell morphogenesis;GO:0003383//apical constriction;GO:0006931//substrate-dependent cell migration, cell …
0	ENSG00000075213	SEMA3A	2.00313	0.567977	1.81835	0	0	semaphorin 3A [Source:HGNC Symbol;Acc:HGNC:10723]	Organismal Systems	Development	ko04360//Axon guidance	K06840	GO:0005576//extracellular region;GO:0005615//extracellular space;GO:0005887//integral component of plasma membrane;GO:0030424//axon;GO:0030425//dendrite	GO:0005515//protein binding;GO:0030215//semaphorin receptor binding;GO:0038191//neuropilin binding;GO:0045499//chemorepellent activity	GO:0001755//neural crest cell migration;GO:0001764//neuron migration;GO:0002027//regulation of heart rate;GO:0006915//apoptotic process;GO:0007275//multicellular organism development;GO:0007399//nervous system development;GO:0007411//axon guidance;GO:0007413//axonal fasciculation;GO:0008045//motor neuron axon guidance;GO:0010633//negative regulation of epithelial cell migration;GO:0010977//negati…
0	ENSG00000197050	ZNF420	0.691504	0.196305	1.81664	0	0	zinc finger protein 420 [Source:HGNC Symbol;Acc:HGNC:20649]	-	-	-	-	GO:0005622//intracellular;GO:0005634//nucleus;GO:0005654//nucleoplasm	GO:0003676//nucleic acid binding;GO:0003677//DNA binding;GO:0005515//protein binding;GO:0046872//metal ion binding	GO:0006355//regulation of transcription, DNA-templated;GO:0042981//regulation of apoptotic process
0	ENSG00000165626	BEND7	0.646385	0.184452	1.80915	0	0	BEN domain containing 7 [Source:HGNC Symbol;Acc:HGNC:23514]	-	-	-	-	GO:0070062//extracellular exosome	GO:0005515//protein binding	-
0	ENSG00000170293	CMTM8	1.77867	0.508962	1.80517	0	0	CKLF like MARVEL transmembrane domain containing 8 [Source:HGNC Symbol;Acc:HGNC:19179]	-	-	-	-	GO:0005615//extracellular space;GO:0005634//nucleus;GO:0005654//nucleoplasm;GO:0005737//cytoplasm;GO:0016020//membrane;GO:0016021//integral component of membrane	GO:0005125//cytokine activity;GO:0019911//structural constituent of myelin sheath	GO:0006935//chemotaxis;GO:0007165//signal transduction;GO:0042552//myelination
0	ENSG00000165379	LRFN5	2.88048	0.824651	1.80445	0	0	leucine rich repeat and fibronectin type III domain containing 5 [Source:HGNC Symbol;Acc:HGNC:20360]	-	-	-	-	GO:0009986//cell surface;GO:0016020//membrane;GO:0016021//integral component of membrane;GO:0098978//glutamatergic synapse;GO:0098982//GABA-ergic synapse;GO:0099061//integral component of postsynaptic density membrane	GO:0005515//protein binding	GO:0043031//negative regulation of macrophage activation;GO:0050728//negative regulation of inflammatory response;GO:0099560//synaptic membrane adhesion;GO:1905606//regulation of presynapse assembly
0	ENSG00000116128	BCL9	0.667075	0.191199	1.80278	0	0	BCL9 transcription coactivator [Source:HGNC Symbol;Acc:HGNC:1008]	-	-	-	-	GO:0005634//nucleus;GO:0005654//nucleoplasm;GO:0005737//cytoplasm;GO:0005794//Golgi apparatus;GO:0005801//cis-Golgi network;GO:1990907//beta-catenin-TCF complex	GO:0003713//transcription coactivator activity;GO:0005515//protein binding;GO:0008013//beta-catenin binding	GO:0014908//myotube differentiation involved in skeletal muscle regeneration;GO:0016055//Wnt signaling pathway;GO:0035019//somatic stem cell population maintenance;GO:0035914//skeletal muscle cell differentiation;GO:0045944//positive regulation of transcription by RNA polymerase II;GO:0060070//canonical Wnt signaling pathway;GO:1904837//beta-catenin-TCF complex assembly
0	ENSG00000133313	CNDP2	2.14351	0.61442	1.80268	0	0	carnosine dipeptidase 2 [Source:HGNC Symbol;Acc:HGNC:24437]	Metabolism;Metabolism;Metabolism;Metabolism	Global and overview maps;Amino acid metabolism;Metabolism of other amino acids;Amino acid metabolism	ko01100//Metabolic pathways;ko00330//Arginine and proline metabolism;ko00410//beta-Alanine metabolism;ko00340//Histidine metabolism	K08660;K08660;K08660;K08660	GO:0005654//nucleoplasm;GO:0005737//cytoplasm;GO:0005829//cytosol;GO:0070062//extracellular exosome	GO:0004180//carboxypeptidase activity;GO:0008233//peptidase activity;GO:0008237//metallopeptidase activity;GO:0016787//hydrolase activity;GO:0016805//dipeptidase activity;GO:0046872//metal ion binding;GO:0102008//cytosolic dipeptidase activity;GO:0103046//alanylglutamate dipeptidase activity	GO:0006508//proteolysis;GO:0006750//glutathione biosynthetic process
0	ENSG00000070540	WIPI1	1.7382	0.49905	1.80034	0	0	WD repeat domain, phosphoinositide interacting 1 [Source:HGNC Symbol;Acc:HGNC:25471]	Cellular Processes;Cellular Processes	Transport and catabolism;Transport and catabolism	ko04140//Autophagy - animal;ko04136//Autophagy - other eukaryotes	K17908;K17908	GO:0000139//Golgi membrane;GO:0000407//phagophore assembly site;GO:0000421//autophagosome membrane;GO:0005737//cytoplasm;GO:0005768//endosome;GO:0005794//Golgi apparatus;GO:0005802//trans-Golgi network;GO:0005829//cytosol;GO:0005856//cytoskeleton;GO:0010008//endosome membrane;GO:0016020//membrane;GO:0019898//extrinsic component of membrane;GO:0030136//clathrin-coated vesicle;GO:0031410//cytoplasm…	GO:0005102//signaling receptor binding;GO:0005515//protein binding;GO:0008289//lipid binding;GO:0030331//estrogen receptor binding;GO:0032266//phosphatidylinositol-3-phosphate binding;GO:0050681//androgen receptor binding;GO:0080025//phosphatidylinositol-3,5-bisphosphate binding	GO:0000045//autophagosome assembly;GO:0000422//autophagy of mitochondrion;GO:0006497//protein lipidation;GO:0006914//autophagy;GO:0009267//cellular response to starvation;GO:0016236//macroautophagy;GO:0034497//protein localization to phagophore assembly site;GO:0036498//IRE1-mediated unfolded protein response;GO:0048203//vesicle targeting, trans-Golgi to endosome
0	ENSG00000272602	ZNF595	0.83457	0.242071	1.7856	0	0	zinc finger protein 595 [Source:HGNC Symbol;Acc:HGNC:27196]	-	-	-	-	GO:0005622//intracellular;GO:0005634//nucleus	GO:0003676//nucleic acid binding;GO:0003677//DNA binding;GO:0046872//metal ion binding	GO:0006355//regulation of transcription, DNA-templated
0	ENSG00000111490	TBC1D30	0.805104	0.234813	1.77766	0	0	TBC1 domain family member 30 [Source:HGNC Symbol;Acc:HGNC:29164]	-	-	-	-	GO:0005829//cytosol;GO:0005886//plasma membrane;GO:0005929//cilium;GO:0016020//membrane;GO:0036064//ciliary basal body	GO:0005096//GTPase activator activity;GO:0017137//Rab GTPase binding	GO:0006886//intracellular protein transport;GO:0043547//positive regulation of GTPase activity;GO:0090630//activation of GTPase activity;GO:1902018//negative regulation of cilium assembly
0	ENSG00000105877	DNAH11	1.02772	0.299995	1.77644	0	0	dynein axonemal heavy chain 11 [Source:HGNC Symbol;Acc:HGNC:2942]	Human Diseases	Neurodegenerative diseases	ko05016//Huntington disease	K10408	GO:0005576//extracellular region;GO:0005737//cytoplasm;GO:0005856//cytoskeleton;GO:0005874//microtubule;GO:0005929//cilium;GO:0005930//axoneme;GO:0030286//dynein complex;GO:0031514//motile cilium;GO:0042995//cell projection;GO:0097728//9+0 motile cilium;GO:0097729//9+2 motile cilium;GO:0120134//proximal portion of axoneme	GO:0000166//nucleotide binding;GO:0003774//motor activity;GO:0003777//microtubule motor activity;GO:0005524//ATP binding;GO:0008569//ATP-dependent microtubule motor activity, minus-end-directed;GO:0045505//dynein intermediate chain binding;GO:0051959//dynein light intermediate chain binding	GO:0003279//cardiac septum development;GO:0003341//cilium movement;GO:0003351//epithelial cilium movement;GO:0003356//regulation of cilium beat frequency;GO:0007018//microtubule-based movement;GO:0007368//determination of left/right symmetry;GO:0007507//heart development;GO:0007611//learning or memory;GO:0030317//flagellated sperm motility;GO:0035545//determination of left/right asymmetry in nerv…
0	ENSG00000101493	ZNF516	4.71465	1.37832	1.77424	0	0	zinc finger protein 516 [Source:HGNC Symbol;Acc:HGNC:28990]	Organismal Systems	Environmental adaptation	ko04714//Thermogenesis	K22411	GO:0005634//nucleus	GO:0000987//proximal promoter sequence-specific DNA binding;GO:0003676//nucleic acid binding;GO:0003677//DNA binding;GO:0033613//activating transcription factor binding;GO:0046872//metal ion binding	GO:0009409//response to cold;GO:0045893//positive regulation of transcription, DNA-templated;GO:0050873//brown fat cell differentiation;GO:0060612//adipose tissue development;GO:0120162//positive regulation of cold-induced thermogenesis
0	ENSG00000179299	NSUN7	0.621626	0.181813	1.7736	0	0	NOP2/Sun RNA methyltransferase family member 7 [Source:HGNC Symbol;Acc:HGNC:25857]	-	-	-	-	-	GO:0003723//RNA binding;GO:0008168//methyltransferase activity;GO:0016740//transferase activity	GO:0032259//methylation
0	ENSG00000158813	EDA	1.00479	0.294549	1.77031	0	0	ectodysplasin A [Source:HGNC Symbol;Acc:HGNC:3157]	Environmental Information Processing	Signaling molecules and interaction	ko04060//Cytokine-cytokine receptor interaction	K05480	GO:0005576//extracellular region;GO:0005581//collagen trimer;GO:0005789//endoplasmic reticulum membrane;GO:0005811//lipid droplet;GO:0005856//cytoskeleton;GO:0005886//plasma membrane;GO:0005887//integral component of plasma membrane;GO:0016020//membrane;GO:0016021//integral component of membrane;GO:0043231//intracellular membrane-bounded organelle;GO:0045177//apical part of cell	GO:0005102//signaling receptor binding;GO:0005164//tumor necrosis factor receptor binding;GO:0005515//protein binding	GO:0001942//hair follicle development;GO:0006955//immune response;GO:0007160//cell-matrix adhesion;GO:0007275//multicellular organism development;GO:0010467//gene expression;GO:0010628//positive regulation of gene expression;GO:0030154//cell differentiation;GO:0033209//tumor necrosis factor-mediated signaling pathway;GO:0042475//odontogenesis of dentin-containing tooth;GO:0043123//positive regula…
0	ENSG00000003096	KLHL13	2.93398	0.866172	1.76013	0	0	kelch like family member 13 [Source:HGNC Symbol;Acc:HGNC:22931]	Genetic Information Processing	Folding, sorting and degradation	ko04120//Ubiquitin mediated proteolysis	K10447	GO:0005829//cytosol;GO:0030496//midbody;GO:0031463//Cul3-RING ubiquitin ligase complex	GO:0004842//ubiquitin-protein transferase activity;GO:0005515//protein binding	GO:0007049//cell cycle;GO:0016567//protein ubiquitination;GO:0032465//regulation of cytokinesis;GO:0043687//post-translational protein modification;GO:0051301//cell division
0	ENSG00000118507	AKAP7	1.38394	0.412479	1.74639	0	0	A-kinase anchoring protein 7 [Source:HGNC Symbol;Acc:HGNC:377]	-	-	-	-	GO:0005634//nucleus;GO:0005737//cytoplasm;GO:0005829//cytosol;GO:0005886//plasma membrane;GO:0016020//membrane;GO:0016324//apical plasma membrane;GO:0016328//lateral plasma membrane;GO:0032991//protein-containing complex;GO:0098686//hippocampal mossy fiber to CA3 synapse	GO:0000166//nucleotide binding;GO:0005515//protein binding;GO:0016301//kinase activity;GO:0019901//protein kinase binding;GO:0034237//protein kinase A regulatory subunit binding;GO:0051018//protein kinase A binding	GO:0001508//action potential;GO:0006811//ion transport;GO:0008104//protein localization;GO:0008150//biological_process;GO:0010738//regulation of protein kinase A signaling;GO:0016310//phosphorylation;GO:0035556//intracellular signal transduction;GO:0050804//modulation of chemical synaptic transmission;GO:0060306//regulation of membrane repolarization;GO:0071320//cellular response to cAMP;GO:19013…
0	ENSG00000181031	RPH3AL	0.733555	0.219766	1.73894	0	0	rabphilin 3A like (without C2 domains) [Source:HGNC Symbol;Acc:HGNC:10296]	-	-	-	-	GO:0005623//cell;GO:0005737//cytoplasm;GO:0016020//membrane;GO:0030141//secretory granule;GO:0030658//transport vesicle membrane;GO:0030667//secretory granule membrane;GO:0031410//cytoplasmic vesicle	GO:0005515//protein binding;GO:0008092//cytoskeletal protein binding;GO:0017137//Rab GTPase binding;GO:0030274//LIM domain binding;GO:0046872//metal ion binding	GO:0006886//intracellular protein transport;GO:0006887//exocytosis;GO:0017157//regulation of exocytosis;GO:0017158//regulation of calcium ion-dependent exocytosis;GO:0032024//positive regulation of insulin secretion;GO:0042493//response to drug;GO:0042593//glucose homeostasis;GO:0045744//negative regulation of G protein-coupled receptor signaling pathway;GO:0050714//positive regulation of protein…
0	ENSG00000143995	MEIS1	9.48933	2.84643	1.73715	0	0	Meis homeobox 1 [Source:HGNC Symbol;Acc:HGNC:7000]	Human Diseases;Cellular Processes	Cancers;Cellular community - eukaryotes	ko05202//Transcriptional misregulation in cancers;ko04550//Signaling pathways regulating pluripotency of stem cells	K15613;K15613	GO:0000790//nuclear chromatin;GO:0005634//nucleus;GO:0005667//transcription factor complex	GO:0000978//RNA polymerase II proximal promoter sequence-specific DNA binding;GO:0000981//DNA-binding transcription factor activity, RNA polymerase II-specific;GO:0001228//DNA-binding transcription activator activity, RNA polymerase II-specific;GO:0003677//DNA binding;GO:0003682//chromatin binding;GO:0005515//protein binding;GO:0043565//sequence-specific DNA binding;GO:0046982//protein heterodime…	GO:0001525//angiogenesis;GO:0002089//lens morphogenesis in camera-type eye;GO:0006355//regulation of transcription, DNA-templated;GO:0007275//multicellular organism development;GO:0007626//locomotory behavior;GO:0030097//hemopoiesis;GO:0035855//megakaryocyte development;GO:0045638//negative regulation of myeloid cell differentiation;GO:0045665//negative regulation of neuron differentiation;GO:004…
0	ENSG00000145730	PAM	16.5916	4.99996	1.73046	0	0	peptidylglycine alpha-amidating monooxygenase [Source:HGNC Symbol;Acc:HGNC:8596]	-	-	-	-	GO:0005576//extracellular region;GO:0005615//extracellular space;GO:0005802//trans-Golgi network;GO:0005886//plasma membrane;GO:0009986//cell surface;GO:0016020//membrane;GO:0016021//integral component of membrane;GO:0030141//secretory granule;GO:0030658//transport vesicle membrane;GO:0030667//secretory granule membrane;GO:0031410//cytoplasmic vesicle;GO:0043005//neuron projection;GO:0043025//neu…	GO:0003824//catalytic activity;GO:0004497//monooxygenase activity;GO:0004504//peptidylglycine monooxygenase activity;GO:0004598//peptidylamidoglycolate lyase activity;GO:0005507//copper ion binding;GO:0005509//calcium ion binding;GO:0005515//protein binding;GO:0008270//zinc ion binding;GO:0016491//oxidoreductase activity;GO:0016715//oxidoreductase activity, acting on paired donors, with incorpora…	GO:0001519//peptide amidation;GO:0001666//response to hypoxia;GO:0001676//long-chain fatty acid metabolic process;GO:0006357//regulation of transcription by RNA polymerase II;GO:0006518//peptide metabolic process;GO:0007417//central nervous system development;GO:0007507//heart development;GO:0007595//lactation;GO:0008152//metabolic process;GO:0009268//response to pH;GO:0009404//toxin metabolic pr…
0	ENSG00000147408	CSGALNACT1	4.0654	1.22518	1.7304	0	0	chondroitin sulfate N-acetylgalactosaminyltransferase 1 [Source:HGNC Symbol;Acc:HGNC:24290]	Metabolism;Metabolism	Global and overview maps;Glycan biosynthesis and metabolism	ko01100//Metabolic pathways;ko00532//Glycosaminoglycan biosynthesis - chondroitin sulfate / dermatan sulfate	K00746;K00746	GO:0000139//Golgi membrane;GO:0005794//Golgi apparatus;GO:0016020//membrane;GO:0016021//integral component of membrane;GO:0030173//integral component of Golgi membrane;GO:0032580//Golgi cisterna membrane	GO:0008376//acetylgalactosaminyltransferase activity;GO:0008955//peptidoglycan glycosyltransferase activity;GO:0015020//glucuronosyltransferase activity;GO:0016740//transferase activity;GO:0046872//metal ion binding;GO:0047237//glucuronylgalactosylproteoglycan 4-beta-N-acetylgalactosaminyltransferase activity;GO:0047238//glucuronosyl-N-acetylgalactosaminyl-proteoglycan 4-beta-N-acetylgalactosamin…	GO:0001958//endochondral ossification;GO:0007399//nervous system development;GO:0008037//cell recognition;GO:0008283//cell proliferation;GO:0009653//anatomical structure morphogenesis;GO:0015014//heparan sulfate proteoglycan biosynthetic process, polysaccharide chain biosynthetic process;GO:0019276//UDP-N-acetylgalactosamine metabolic process;GO:0030166//proteoglycan biosynthetic process;GO:00301…
0	ENSG00000251307	AC026704.1	0.683156	0.206041	1.72928	0	0	novel transcript	-	-	-	-	-	-	-
0	ENSG00000164975	SNAPC3	2.42644	0.73659	1.71991	0	0	small nuclear RNA activating complex polypeptide 3 [Source:HGNC Symbol;Acc:HGNC:11136]	-	-	-	-	GO:0005634//nucleus;GO:0005654//nucleoplasm;GO:0005730//nucleolus;GO:0016604//nuclear body	GO:0003677//DNA binding;GO:0005515//protein binding	GO:0006366//transcription by RNA polymerase II;GO:0006383//transcription by RNA polymerase III;GO:0009301//snRNA transcription;GO:0042795//snRNA transcription by RNA polymerase II
0	ENSG00000156113	KCNMA1	4.39386	1.33519	1.71845	0	0	potassium calcium-activated channel subfamily M alpha 1 [Source:HGNC Symbol;Acc:HGNC:6284]	Environmental Information Processing;Organismal Systems;Organismal Systems;Organismal Systems;Organismal Systems;Organismal Systems	Signal transduction;Circulatory system;Digestive system;Digestive system;Endocrine system;Endocrine system	ko04022//cGMP - PKG signaling pathway;ko04270//Vascular smooth muscle contraction;ko04972//Pancreatic secretion;ko04970//Salivary secretion;ko04911//Insulin secretion;ko04924//Renin secretion	K04936;K04936;K04936;K04936;K04936;K04936	GO:0005886//plasma membrane;GO:0005901//caveola;GO:0008076//voltage-gated potassium channel complex;GO:0016020//membrane;GO:0016021//integral component of membrane;GO:0016324//apical plasma membrane;GO:0045211//postsynaptic membrane	GO:0003779//actin binding;GO:0005216//ion channel activity;GO:0005244//voltage-gated ion channel activity;GO:0005249//voltage-gated potassium channel activity;GO:0005267//potassium channel activity;GO:0005515//protein binding;GO:0015269//calcium-activated potassium channel activity;GO:0046872//metal ion binding;GO:0060072//large conductance calcium-activated potassium channel activity	GO:0001666//response to hypoxia;GO:0006811//ion transport;GO:0006813//potassium ion transport;GO:0006970//response to osmotic stress;GO:0030007//cellular potassium ion homeostasis;GO:0034220//ion transmembrane transport;GO:0034465//response to carbon monoxide;GO:0034765//regulation of ion transmembrane transport;GO:0042391//regulation of membrane potential;GO:0043065//positive regulation of apopt…
0	ENSG00000228065	LINC01515	0.835644	0.255947	1.70704	0	0	long intergenic non-protein coding RNA 1515 [Source:HGNC Symbol;Acc:HGNC:51210]	-	-	-	-	-	-	-
0	ENSG00000100068	LRP5L	0.68931	0.211368	1.7054	0	0	LDL receptor related protein 5 like [Source:HGNC Symbol;Acc:HGNC:25323]	-	-	-	-	GO:0005886//plasma membrane;GO:0043235//receptor complex	GO:0017147//Wnt-protein binding;GO:0042813//Wnt-activated receptor activity	GO:0001702//gastrulation with mouth forming second;GO:0002076//osteoblast development;GO:0009952//anterior/posterior pattern specification;GO:0042632//cholesterol homeostasis;GO:0045944//positive regulation of transcription by RNA polymerase II;GO:0046849//bone remodeling;GO:0048539//bone marrow development;GO:0060070//canonical Wnt signaling pathway;GO:0060349//bone morphogenesis;GO:0060444//bra…
0	ENSG00000122378	PRXL2A	1.50303	0.460963	1.70515	0	0	peroxiredoxin like 2A [Source:HGNC Symbol;Acc:HGNC:28651]	-	-	-	-	GO:0005576//extracellular region;GO:0005737//cytoplasm	GO:0016209//antioxidant activity	GO:0045670//regulation of osteoclast differentiation;GO:0055114//oxidation-reduction process;GO:0098869//cellular oxidant detoxification
0	ENSG00000132128	LRRC41	1.77644	0.553732	1.68173	0	0	leucine rich repeat containing 41 [Source:HGNC Symbol;Acc:HGNC:16917]	-	-	-	-	GO:0005634//nucleus;GO:0005737//cytoplasm;GO:0005829//cytosol;GO:0016020//membrane	GO:0042803//protein homodimerization activity	GO:0016567//protein ubiquitination;GO:0043687//post-translational protein modification
0	ENSG00000110721	CHKA	1.20043	0.37457	1.68024	0	0	choline kinase alpha [Source:HGNC Symbol;Acc:HGNC:1937]	Metabolism;Human Diseases;Metabolism	Global and overview maps;Cancers;Lipid metabolism	ko01100//Metabolic pathways;ko05231//Choline metabolism in cancer;ko00564//Glycerophospholipid metabolism	K14156;K14156;K14156	GO:0005737//cytoplasm;GO:0005829//cytosol	GO:0000166//nucleotide binding;GO:0004103//choline kinase activity;GO:0004104//cholinesterase activity;GO:0004305//ethanolamine kinase activity;GO:0005524//ATP binding;GO:0008144//drug binding;GO:0016301//kinase activity;GO:0016740//transferase activity;GO:0033265//choline binding;GO:0042803//protein homodimerization activity	GO:0006580//ethanolamine metabolic process;GO:0006629//lipid metabolic process;GO:0006646//phosphatidylethanolamine biosynthetic process;GO:0006656//phosphatidylcholine biosynthetic process;GO:0006657//CDP-choline pathway;GO:0006869//lipid transport;GO:0008654//phospholipid biosynthetic process;GO:0009636//response to toxic substance;GO:0016310//phosphorylation;GO:0019695//choline metabolic proce…
0	ENSG00000161040	FBXL13	0.723926	0.226688	1.67513	0	0	F-box and leucine rich repeat protein 13 [Source:HGNC Symbol;Acc:HGNC:21658]	-	-	-	-	GO:0005737//cytoplasm;GO:0005829//cytosol;GO:0005856//cytoskeleton;GO:0005929//cilium;GO:0019005//SCF ubiquitin ligase complex;GO:0031514//motile cilium;GO:0042995//cell projection	GO:0004842//ubiquitin-protein transferase activity;GO:0005515//protein binding	GO:0000209//protein polyubiquitination;GO:0006511//ubiquitin-dependent protein catabolic process;GO:0031146//SCF-dependent proteasomal ubiquitin-dependent protein catabolic process;GO:0043687//post-translational protein modification
0	ENSG00000164023	SGMS2	1.30446	0.415402	1.65087	0	0	sphingomyelin synthase 2 [Source:HGNC Symbol;Acc:HGNC:28395]	Metabolism;Environmental Information Processing;Metabolism	Global and overview maps;Signal transduction;Lipid metabolism	ko01100//Metabolic pathways;ko04071//Sphingolipid signaling pathway;ko00600//Sphingolipid metabolism	K04714;K04714;K04714	GO:0000139//Golgi membrane;GO:0005794//Golgi apparatus;GO:0005886//plasma membrane;GO:0005887//integral component of plasma membrane;GO:0016020//membrane;GO:0016021//integral component of membrane;GO:0030173//integral component of Golgi membrane;GO:0030176//integral component of endoplasmic reticulum membrane	GO:0002950//ceramide phosphoethanolamine synthase activity;GO:0016301//kinase activity;GO:0016740//transferase activity;GO:0033188//sphingomyelin synthase activity;GO:0047493//ceramide cholinephosphotransferase activity	GO:0006629//lipid metabolic process;GO:0006665//sphingolipid metabolic process;GO:0006686//sphingomyelin biosynthetic process;GO:0016310//phosphorylation;GO:0030148//sphingolipid biosynthetic process;GO:0046513//ceramide biosynthetic process;GO:1905373//ceramide phosphoethanolamine biosynthetic process
0	ENSG00000059573	ALDH18A1	0.954371	0.304966	1.6459	0	0	aldehyde dehydrogenase 18 family member A1 [Source:HGNC Symbol;Acc:HGNC:9722]	Metabolism;Metabolism;Metabolism	Global and overview maps;Global and overview maps;Amino acid metabolism	ko01100//Metabolic pathways;ko01230//Biosynthesis of amino acids;ko00330//Arginine and proline metabolism	K12657;K12657;K12657	GO:0005737//cytoplasm;GO:0005739//mitochondrion;GO:0005743//mitochondrial inner membrane;GO:0005829//cytosol;GO:0016020//membrane	GO:0000166//nucleotide binding;GO:0003723//RNA binding;GO:0003824//catalytic activity;GO:0004349//glutamate 5-kinase activity;GO:0004350//glutamate-5-semialdehyde dehydrogenase activity;GO:0005515//protein binding;GO:0005524//ATP binding;GO:0016301//kinase activity;GO:0016491//oxidoreductase activity;GO:0016620//oxidoreductase activity, acting on the aldehyde or oxo group of donors, NAD or NADP a…	GO:0006536//glutamate metabolic process;GO:0006561//proline biosynthetic process;GO:0006592//ornithine biosynthetic process;GO:0008152//metabolic process;GO:0008652//cellular amino acid biosynthetic process;GO:0016310//phosphorylation;GO:0019240//citrulline biosynthetic process;GO:0055114//oxidation-reduction process;GO:0055129//L-proline biosynthetic process
0	ENSG00000138670	RASGEF1B	6.92397	2.21556	1.64393	0	0	RasGEF domain family member 1B [Source:HGNC Symbol;Acc:HGNC:24881]	-	-	-	-	GO:0005622//intracellular;GO:0005768//endosome;GO:0005769//early endosome;GO:0005770//late endosome;GO:0030496//midbody	GO:0005085//guanyl-nucleotide exchange factor activity;GO:0005088//Ras guanyl-nucleotide exchange factor activity	GO:0007264//small GTPase mediated signal transduction
0	ENSG00000151332	MBIP	0.649059	0.208299	1.63969	0	0	MAP3K12 binding inhibitory protein 1 [Source:HGNC Symbol;Acc:HGNC:20427]	-	-	-	-	GO:0005634//nucleus;GO:0005671//Ada2/Gcn5/Ada3 transcription activator complex;GO:0005730//nucleolus;GO:0005737//cytoplasm;GO:0005829//cytosol	GO:0004860//protein kinase inhibitor activity;GO:0005515//protein binding;GO:0030366//molybdopterin synthase activity;GO:0042802//identical protein binding	GO:0000173//inactivation of MAPK activity involved in osmosensory signaling pathway;GO:0043966//histone H3 acetylation
0	ENSG00000112699	GMDS	18.5437	5.96472	1.6364	0	0	GDP-mannose 4,6-dehydratase [Source:HGNC Symbol;Acc:HGNC:4369]	Metabolism;Metabolism;Metabolism	Global and overview maps;Carbohydrate metabolism;Carbohydrate metabolism	ko01100//Metabolic pathways;ko00520//Amino sugar and nucleotide sugar metabolism;ko00051//Fructose and mannose metabolism	K01711;K01711;K01711	GO:0005737//cytoplasm;GO:0005829//cytosol;GO:0070062//extracellular exosome	GO:0005515//protein binding;GO:0008446//GDP-mannose 4,6-dehydratase activity;GO:0016829//lyase activity;GO:0042802//identical protein binding;GO:0070401//NADP+ binding	GO:0007219//Notch signaling pathway;GO:0019673//GDP-mannose metabolic process;GO:0042351//'de novo' GDP-L-fucose biosynthetic process
0	ENSG00000131941	RHPN2	1.11627	0.361313	1.62737	0	0	rhophilin Rho GTPase binding protein 2 [Source:HGNC Symbol;Acc:HGNC:19974]	-	-	-	-	GO:0005737//cytoplasm;GO:0005829//cytosol;GO:0048471//perinuclear region of cytoplasm	GO:0005515//protein binding	GO:0007165//signal transduction
0	ENSG00000186472	PCLO	2.18759	0.713969	1.61541	0	0	piccolo presynaptic cytomatrix protein [Source:HGNC Symbol;Acc:HGNC:13406]	Organismal Systems	Endocrine system	ko04911//Insulin secretion	K16882	GO:0005856//cytoskeleton;GO:0014069//postsynaptic density;GO:0016020//membrane;GO:0016021//integral component of membrane;GO:0030054//cell junction;GO:0045202//synapse;GO:0048786//presynaptic active zone;GO:0048788//cytoskeleton of presynaptic active zone;GO:0070062//extracellular exosome;GO:0098831//presynaptic active zone cytoplasmic component	GO:0005509//calcium ion binding;GO:0005515//protein binding;GO:0005522//profilin binding;GO:0005544//calcium-dependent phospholipid binding;GO:0046872//metal ion binding;GO:0098882//structural constituent of presynaptic active zone	GO:0007010//cytoskeleton organization;GO:0007416//synapse assembly;GO:0016079//synaptic vesicle exocytosis;GO:0017157//regulation of exocytosis;GO:0019933//cAMP-mediated signaling;GO:0030073//insulin secretion;GO:0035418//protein localization to synapse;GO:0048790//maintenance of presynaptic active zone structure;GO:0097091//synaptic vesicle clustering;GO:0099526//presynapse to nucleus signaling …
0	ENSG00000131370	SH3BP5	2.14927	0.705826	1.60646	0	0	SH3 domain binding protein 5 [Source:HGNC Symbol;Acc:HGNC:10827]	-	-	-	-	GO:0005654//nucleoplasm;GO:0005737//cytoplasm;GO:0005739//mitochondrion;GO:0016020//membrane;GO:0016604//nuclear body;GO:0030659//cytoplasmic vesicle membrane;GO:0031410//cytoplasmic vesicle	GO:0004860//protein kinase inhibitor activity;GO:0005085//guanyl-nucleotide exchange factor activity;GO:0005515//protein binding;GO:0017112//Rab guanyl-nucleotide exchange factor activity;GO:0017124//SH3 domain binding	GO:0006469//negative regulation of protein kinase activity;GO:0007165//signal transduction;GO:0035556//intracellular signal transduction;GO:0061099//negative regulation of protein tyrosine kinase activity
0	ENSG00000088002	SULT2B1	0.923635	0.303659	1.60487	0	0	sulfotransferase family 2B member 1 [Source:HGNC Symbol;Acc:HGNC:11459]	Metabolism	Lipid metabolism	ko00140//Steroid hormone biosynthesis	K01015	GO:0005634//nucleus;GO:0005737//cytoplasm;GO:0005783//endoplasmic reticulum;GO:0005829//cytosol;GO:0043231//intracellular membrane-bounded organelle;GO:0070062//extracellular exosome	GO:0003676//nucleic acid binding;GO:0004027//alcohol sulfotransferase activity;GO:0005515//protein binding;GO:0008146//sulfotransferase activity;GO:0015485//cholesterol binding;GO:0016740//transferase activity;GO:0050294//steroid sulfotransferase activity;GO:1990239//steroid hormone binding	GO:0000103//sulfate assimilation;GO:0006629//lipid metabolic process;GO:0008202//steroid metabolic process;GO:0008203//cholesterol metabolic process;GO:0008285//negative regulation of cell proliferation;GO:0045606//positive regulation of epidermal cell differentiation;GO:0050427//3'-phosphoadenosine 5'-phosphosulfate metabolic process
0	ENSG00000068650	ATP11A	3.65008	1.20501	1.59889	0	0	ATPase phospholipid transporting 11A [Source:HGNC Symbol;Acc:HGNC:13552]	-	-	-	-	GO:0005765//lysosomal membrane;GO:0005768//endosome;GO:0005769//early endosome;GO:0005783//endoplasmic reticulum;GO:0005802//trans-Golgi network;GO:0005886//plasma membrane;GO:0016020//membrane;GO:0016021//integral component of membrane;GO:0035579//specific granule membrane;GO:0043231//intracellular membrane-bounded organelle;GO:0055037//recycling endosome;GO:0070821//tertiary granule membrane	GO:0000166//nucleotide binding;GO:0000287//magnesium ion binding;GO:0005515//protein binding;GO:0005524//ATP binding;GO:0046872//metal ion binding	GO:0001701//in utero embryonic development;GO:0006869//lipid transport;GO:0015914//phospholipid transport;GO:0043312//neutrophil degranulation;GO:0045332//phospholipid translocation
0	ENSG00000185345	PRKN	3.25818	1.0771	1.59691	0	0	parkin RBR E3 ubiquitin protein ligase [Source:HGNC Symbol;Acc:HGNC:8607]	Genetic Information Processing;Human Diseases;Genetic Information Processing;Cellular Processes	Folding, sorting and degradation;Neurodegenerative diseases;Folding, sorting and degradation;Transport and catabolism	ko04141//Protein processing in endoplasmic reticulum;ko05012//Parkinson disease;ko04120//Ubiquitin mediated proteolysis;ko04137//Mitophagy - animal	K04556;K04556;K04556;K04556	GO:0000151//ubiquitin ligase complex;GO:0005634//nucleus;GO:0005737//cytoplasm;GO:0005739//mitochondrion;GO:0005783//endoplasmic reticulum;GO:0005794//Golgi apparatus;GO:0005829//cytosol;GO:0016235//aggresome;GO:0016607//nuclear speck;GO:0032991//protein-containing complex;GO:0043005//neuron projection;GO:0048471//perinuclear region of cytoplasm;GO:0097413//Lewy body;GO:0098793//presynapse;GO:009…	GO:0000976//transcription regulatory region sequence-specific DNA binding;GO:0001227//DNA-binding transcription repressor activity, RNA polymerase II-specific;GO:0001664//G protein-coupled receptor binding;GO:0003779//actin binding;GO:0004842//ubiquitin-protein transferase activity;GO:0005515//protein binding;GO:0008013//beta-catenin binding;GO:0008270//zinc ion binding;GO:0015631//tubulin bindin…	GO:0000122//negative regulation of transcription by RNA polymerase II;GO:0000209//protein polyubiquitination;GO:0000266//mitochondrial fission;GO:0000422//autophagy of mitochondrion;GO:0000423//mitophagy;GO:0001933//negative regulation of protein phosphorylation;GO:0001963//synaptic transmission, dopaminergic;GO:0001964//startle response;GO:0006511//ubiquitin-dependent protein catabolic process;G…
0	ENSG00000101856	PGRMC1	0.743597	0.246092	1.59532	0	0	progesterone receptor membrane component 1 [Source:HGNC Symbol;Acc:HGNC:16090]	-	-	-	-	GO:0005783//endoplasmic reticulum;GO:0005886//plasma membrane;GO:0005887//integral component of plasma membrane;GO:0016020//membrane;GO:0016021//integral component of membrane;GO:0030868//smooth endoplasmic reticulum membrane;GO:0031090//organelle membrane;GO:0035579//specific granule membrane;GO:0043005//neuron projection;GO:0043025//neuronal cell body;GO:0043231//intracellular membrane-bounded …	GO:0001540//amyloid-beta binding;GO:0005496//steroid binding;GO:0005515//protein binding;GO:0008289//lipid binding	GO:0043312//neutrophil degranulation
0	ENSG00000113719	ERGIC1	3.69893	1.22511	1.5942	0	0	endoplasmic reticulum-golgi intermediate compartment 1 [Source:HGNC Symbol;Acc:HGNC:29205]	-	-	-	-	GO:0000139//Golgi membrane;GO:0005654//nucleoplasm;GO:0005783//endoplasmic reticulum;GO:0005789//endoplasmic reticulum membrane;GO:0005793//endoplasmic reticulum-Golgi intermediate compartment;GO:0005794//Golgi apparatus;GO:0016020//membrane;GO:0016021//integral component of membrane;GO:0030134//COPII-coated ER to Golgi transport vesicle;GO:0030173//integral component of Golgi membrane;GO:0030176…	GO:0005515//protein binding	GO:0006888//ER to Golgi vesicle-mediated transport;GO:0006890//retrograde vesicle-mediated transport, Golgi to ER;GO:0016192//vesicle-mediated transport
0	ENSG00000143036	SLC44A3	0.767058	0.255116	1.58818	0	0	solute carrier family 44 member 3 [Source:HGNC Symbol;Acc:HGNC:28689]	Human Diseases	Cancers	ko05231//Choline metabolism in cancer	K15282	GO:0005886//plasma membrane;GO:0016020//membrane;GO:0016021//integral component of membrane	GO:0005515//protein binding	GO:0006656//phosphatidylcholine biosynthetic process;GO:0055085//transmembrane transport
0	ENSG00000162836	ACP6	0.880645	0.292912	1.58809	0	0	acid phosphatase 6, lysophosphatidic [Source:HGNC Symbol;Acc:HGNC:29609]	-	-	-	-	GO:0005737//cytoplasm;GO:0005739//mitochondrion;GO:0005759//mitochondrial matrix	GO:0003993//acid phosphatase activity;GO:0016787//hydrolase activity;GO:0052642//lysophosphatidic acid phosphatase activity	GO:0002244//hematopoietic progenitor cell differentiation;GO:0006629//lipid metabolic process;GO:0006644//phospholipid metabolic process;GO:0006654//phosphatidic acid biosynthetic process;GO:0016311//dephosphorylation;GO:2001311//lysobisphosphatidic acid metabolic process
0	ENSG00000144445	KANSL1L	2.79894	0.932016	1.58646	0	0	KAT8 regulatory NSL complex subunit 1 like [Source:HGNC Symbol;Acc:HGNC:26310]	-	-	-	-	GO:0000123//histone acetyltransferase complex;GO:0044545//NSL complex	GO:0035035//histone acetyltransferase binding;GO:0043995//histone acetyltransferase activity (H4-K5 specific);GO:0043996//histone acetyltransferase activity (H4-K8 specific);GO:0046972//histone acetyltransferase activity (H4-K16 specific)	GO:0043981//histone H4-K5 acetylation;GO:0043982//histone H4-K8 acetylation;GO:0043984//histone H4-K16 acetylation
0	ENSG00000197702	PARVA	2.57429	0.859133	1.58322	0	0	parvin alpha [Source:HGNC Symbol;Acc:HGNC:14652]	Cellular Processes	Cellular community - eukaryotes	ko04510//Focal adhesion	K06275	GO:0005634//nucleus;GO:0005737//cytoplasm;GO:0005829//cytosol;GO:0005856//cytoskeleton;GO:0005886//plasma membrane;GO:0005925//focal adhesion;GO:0015629//actin cytoskeleton;GO:0016020//membrane;GO:0030018//Z disc;GO:0030027//lamellipodium;GO:0030054//cell junction	GO:0003779//actin binding;GO:0005515//protein binding;GO:0045296//cadherin binding	GO:0001525//angiogenesis;GO:0002040//sprouting angiogenesis;GO:0003148//outflow tract septum morphogenesis;GO:0006935//chemotaxis;GO:0007155//cell adhesion;GO:0007163//establishment or maintenance of cell polarity;GO:0008360//regulation of cell shape;GO:0030030//cell projection organization;GO:0030031//cell projection assembly;GO:0031532//actin cytoskeleton reorganization;GO:0034113//heterotypic …
0	ENSG00000104783	KCNN4	0.707807	0.237325	1.57649	0	0	potassium calcium-activated channel subfamily N member 4 [Source:HGNC Symbol;Acc:HGNC:6293]	Organismal Systems;Organismal Systems;Organismal Systems	Digestive system;Digestive system;Endocrine system	ko04970//Salivary secretion;ko04974//Protein digestion and absorption;ko04911//Insulin secretion	K04945;K04945;K04945	GO:0005886//plasma membrane;GO:0008076//voltage-gated potassium channel complex;GO:0016020//membrane;GO:0016021//integral component of membrane;GO:0031982//vesicle;GO:0043005//neuron projection;GO:0043025//neuronal cell body	GO:0005267//potassium channel activity;GO:0005515//protein binding;GO:0005516//calmodulin binding;GO:0015269//calcium-activated potassium channel activity;GO:0016286//small conductance calcium-activated potassium channel activity;GO:0019903//protein phosphatase binding;GO:0022894//Intermediate conductance calcium-activated potassium channel activity	GO:0002376//immune system process;GO:0006811//ion transport;GO:0006813//potassium ion transport;GO:0006816//calcium ion transport;GO:0006884//cell volume homeostasis;GO:0006952//defense response;GO:0030322//stabilization of membrane potential;GO:0045332//phospholipid translocation;GO:0046541//saliva secretion;GO:0050714//positive regulation of protein secretion;GO:0050862//positive regulation of …
0	ENSG00000223685	LINC00571	1.72381	0.578749	1.57459	0	0	long intergenic non-protein coding RNA 571 [Source:HGNC Symbol;Acc:HGNC:43721]	-	-	-	-	-	-	-
0	ENSG00000109654	TRIM2	4.01854	1.34948	1.57427	0	0	tripartite motif containing 2 [Source:HGNC Symbol;Acc:HGNC:15974]	-	-	-	-	GO:0005622//intracellular;GO:0005737//cytoplasm	GO:0004842//ubiquitin-protein transferase activity;GO:0005515//protein binding;GO:0008270//zinc ion binding;GO:0016740//transferase activity;GO:0046872//metal ion binding;GO:0061630//ubiquitin protein ligase activity	GO:0000209//protein polyubiquitination;GO:0016567//protein ubiquitination;GO:0043161//proteasome-mediated ubiquitin-dependent protein catabolic process;GO:0043523//regulation of neuron apoptotic process
0	ENSG00000100605	ITPK1	1.64488	0.553362	1.57169	0	0	inositol-tetrakisphosphate 1-kinase [Source:HGNC Symbol;Acc:HGNC:6177]	Metabolism;Environmental Information Processing;Metabolism	Global and overview maps;Signal transduction;Carbohydrate metabolism	ko01100//Metabolic pathways;ko04070//Phosphatidylinositol signaling system;ko00562//Inositol phosphate metabolism	K00913;K00913;K00913	GO:0005622//intracellular;GO:0005737//cytoplasm;GO:0005829//cytosol;GO:0016324//apical plasma membrane	GO:0000166//nucleotide binding;GO:0000287//magnesium ion binding;GO:0000825//inositol tetrakisphosphate 6-kinase activity;GO:0003824//catalytic activity;GO:0005524//ATP binding;GO:0016301//kinase activity;GO:0016740//transferase activity;GO:0016787//hydrolase activity;GO:0016853//isomerase activity;GO:0046872//metal ion binding;GO:0047325//inositol tetrakisphosphate 1-kinase activity;GO:0052725//…	GO:0007165//signal transduction;GO:0007596//blood coagulation;GO:0016310//phosphorylation;GO:0021915//neural tube development;GO:0032957//inositol trisphosphate metabolic process;GO:0043647//inositol phosphate metabolic process;GO:0052746//inositol phosphorylation;GO:0070266//necroptotic process
0	ENSG00000148158	SNX30	1.71183	0.57635	1.57052	0	0	sorting nexin family member 30 [Source:HGNC Symbol;Acc:HGNC:23685]	-	-	-	-	-	GO:0005515//protein binding;GO:0035091//phosphatidylinositol binding	GO:0015031//protein transport
0	ENSG00000149573	MPZL2	1.23884	0.417824	1.56802	0	0	myelin protein zero like 2 [Source:HGNC Symbol;Acc:HGNC:3496]	-	-	-	-	GO:0005856//cytoskeleton;GO:0016020//membrane;GO:0016021//integral component of membrane	GO:0005515//protein binding	GO:0007155//cell adhesion;GO:0007156//homophilic cell adhesion via plasma membrane adhesion molecules;GO:0009653//anatomical structure morphogenesis;GO:0098609//cell-cell adhesion
0	ENSG00000110911	SLC11A2	2.48916	0.842681	1.5626	0	0	solute carrier family 11 member 2 [Source:HGNC Symbol;Acc:HGNC:10908]	Cellular Processes;Organismal Systems;Cellular Processes	Transport and catabolism;Digestive system;Cell growth and death	ko04142//Lysosome;ko04978//Mineral absorption;ko04216//Ferroptosis	K21398;K21398;K21398	GO:0005634//nucleus;GO:0005737//cytoplasm;GO:0005739//mitochondrion;GO:0005741//mitochondrial outer membrane;GO:0005765//lysosomal membrane;GO:0005768//endosome;GO:0005769//early endosome;GO:0005773//vacuole;GO:0005886//plasma membrane;GO:0005887//integral component of plasma membrane;GO:0009986//cell surface;GO:0010008//endosome membrane;GO:0016020//membrane;GO:0016021//integral component of mem…	GO:0005375//copper ion transmembrane transporter activity;GO:0005381//iron ion transmembrane transporter activity;GO:0005384//manganese ion transmembrane transporter activity;GO:0005515//protein binding;GO:0015086//cadmium ion transmembrane transporter activity;GO:0015087//cobalt ion transmembrane transporter activity;GO:0015093//ferrous iron transmembrane transporter activity;GO:0015094//lead io…	GO:0001666//response to hypoxia;GO:0006778//porphyrin-containing compound metabolic process;GO:0006779//porphyrin-containing compound biosynthetic process;GO:0006783//heme biosynthetic process;GO:0006811//ion transport;GO:0006824//cobalt ion transport;GO:0006825//copper ion transport;GO:0006826//iron ion transport;GO:0006828//manganese ion transport;GO:0006879//cellular iron ion homeostasis;GO:00…
0	ENSG00000102763	VWA8	7.50368	2.54068	1.56238	0	0	von Willebrand factor A domain containing 8 [Source:HGNC Symbol;Acc:HGNC:29071]	-	-	-	-	GO:0005739//mitochondrion;GO:0005777//peroxisome	GO:0000166//nucleotide binding;GO:0005515//protein binding;GO:0005524//ATP binding;GO:0016887//ATPase activity	-
0	ENSG00000138709	LARP1B	2.85106	0.96599	1.56142	0	0	La ribonucleoprotein domain family member 1B [Source:HGNC Symbol;Acc:HGNC:24704]	-	-	-	-	GO:0005634//nucleus	GO:0003723//RNA binding;GO:0005515//protein binding	-
0	ENSG00000139323	POC1B	2.26288	0.767152	1.56058	0	0	POC1 centriolar protein B [Source:HGNC Symbol;Acc:HGNC:30836]	-	-	-	-	GO:0000922//spindle pole;GO:0005737//cytoplasm;GO:0005813//centrosome;GO:0005814//centriole;GO:0005815//microtubule organizing center;GO:0005856//cytoskeleton;GO:0036064//ciliary basal body;GO:0042995//cell projection	GO:0005515//protein binding	GO:0001895//retina homeostasis;GO:0008283//cell proliferation;GO:0030030//cell projection organization;GO:0060271//cilium assembly
0	ENSG00000131389	SLC6A6	2.8758	0.978552	1.55524	0	0	solute carrier family 6 member 6 [Source:HGNC Symbol;Acc:HGNC:11052]	-	-	-	-	GO:0005886//plasma membrane;GO:0005887//integral component of plasma membrane;GO:0016020//membrane;GO:0016021//integral component of membrane;GO:0043005//neuron projection;GO:0098982//GABA-ergic synapse;GO:0099055//integral component of postsynaptic membrane	GO:0005328//neurotransmitter:sodium symporter activity;GO:0005332//gamma-aminobutyric acid:sodium symporter activity;GO:0005368//taurine transmembrane transporter activity;GO:0005369//taurine:sodium symporter activity;GO:0015171//amino acid transmembrane transporter activity;GO:0015293//symporter activity;GO:0042165//neurotransmitter binding	GO:0003333//amino acid transmembrane transport;GO:0006836//neurotransmitter transport;GO:0006865//amino acid transport;GO:0015734//taurine transport;GO:0015812//gamma-aminobutyric acid transport;GO:0050804//modulation of chemical synaptic transmission;GO:0055085//transmembrane transport
0	ENSG00000128274	A4GALT	1.12401	0.382532	1.55501	0	0	alpha 1,4-galactosyltransferase (P blood group) [Source:HGNC Symbol;Acc:HGNC:18149]	Metabolism;Metabolism;Metabolism	Global and overview maps;Glycan biosynthesis and metabolism;Glycan biosynthesis and metabolism	ko01100//Metabolic pathways;ko00601//Glycosphingolipid biosynthesis - lacto and neolacto series;ko00603//Glycosphingolipid biosynthesis - globo and isoglobo series	K01988;K01988;K01988	GO:0000139//Golgi membrane;GO:0005794//Golgi apparatus;GO:0016020//membrane;GO:0016021//integral component of membrane;GO:0030173//integral component of Golgi membrane	GO:0008378//galactosyltransferase activity;GO:0015643//toxic substance binding;GO:0016740//transferase activity;GO:0016757//transferase activity, transferring glycosyl groups;GO:0050512//lactosylceramide 4-alpha-galactosyltransferase activity	GO:0001576//globoside biosynthetic process;GO:0006629//lipid metabolic process;GO:0006688//glycosphingolipid biosynthetic process;GO:0007009//plasma membrane organization
0	ENSG00000223653	AL078459.1	0.797115	0.272184	1.55021	0	0	novel transcript	-	-	-	-	-	-	-
0	ENSG00000140836	ZFHX3	5.80518	1.98572	1.54768	0	0	zinc finger homeobox 3 [Source:HGNC Symbol;Acc:HGNC:777]	-	-	-	-	GO:0000790//nuclear chromatin;GO:0005634//nucleus;GO:0005654//nucleoplasm;GO:0005667//transcription factor complex;GO:0005737//cytoplasm;GO:0016604//nuclear body	GO:0000978//RNA polymerase II proximal promoter sequence-specific DNA binding;GO:0000981//DNA-binding transcription factor activity, RNA polymerase II-specific;GO:0001227//DNA-binding transcription repressor activity, RNA polymerase II-specific;GO:0003676//nucleic acid binding;GO:0003677//DNA binding;GO:0003700//DNA-binding transcription factor activity;GO:0005515//protein binding;GO:0008270//zin…	GO:0000122//negative regulation of transcription by RNA polymerase II;GO:0006355//regulation of transcription, DNA-templated;GO:0006366//transcription by RNA polymerase II;GO:0007050//cell cycle arrest;GO:0007420//brain development;GO:0007517//muscle organ development;GO:0032922//circadian regulation of gene expression;GO:0045664//regulation of neuron differentiation;GO:0045785//positive regulati…
0	ENSG00000163406	SLC15A2	1.52481	0.521793	1.54708	0	0	solute carrier family 15 member 2 [Source:HGNC Symbol;Acc:HGNC:10921]	-	-	-	-	GO:0005886//plasma membrane;GO:0005887//integral component of plasma membrane;GO:0016020//membrane;GO:0016021//integral component of membrane;GO:0070062//extracellular exosome	GO:0005215//transporter activity;GO:0005515//protein binding;GO:0015293//symporter activity;GO:0015333//peptide:proton symporter activity;GO:0022857//transmembrane transporter activity;GO:0035673//oligopeptide transmembrane transporter activity;GO:0071916//dipeptide transmembrane transporter activity;GO:1904680//peptide transmembrane transporter activity	GO:0006811//ion transport;GO:0006857//oligopeptide transport;GO:0015031//protein transport;GO:0015833//peptide transport;GO:0035442//dipeptide transmembrane transport;GO:0035672//oligopeptide transmembrane transport;GO:0055085//transmembrane transport;GO:1902600//proton transmembrane transport;GO:1990961//drug transmembrane export
0	ENSG00000185842	DNAH14	3.22983	1.10676	1.54512	0	0	dynein axonemal heavy chain 14 [Source:HGNC Symbol;Acc:HGNC:2945]	Human Diseases	Neurodegenerative diseases	ko05016//Huntington disease	K10408	GO:0005737//cytoplasm;GO:0005856//cytoskeleton;GO:0005874//microtubule;GO:0005929//cilium;GO:0030286//dynein complex;GO:0042995//cell projection	GO:0000166//nucleotide binding;GO:0003774//motor activity;GO:0003777//microtubule motor activity;GO:0005524//ATP binding;GO:0008569//ATP-dependent microtubule motor activity, minus-end-directed;GO:0045505//dynein intermediate chain binding;GO:0051959//dynein light intermediate chain binding	GO:0007018//microtubule-based movement
0	ENSG00000135373	EHF	9.73285	3.33519	1.54509	0	0	ETS homologous factor [Source:HGNC Symbol;Acc:HGNC:3246]	-	-	-	-	GO:0000790//nuclear chromatin;GO:0005634//nucleus;GO:0005654//nucleoplasm;GO:0005794//Golgi apparatus	GO:0000978//RNA polymerase II proximal promoter sequence-specific DNA binding;GO:0000981//DNA-binding transcription factor activity, RNA polymerase II-specific;GO:0001228//DNA-binding transcription activator activity, RNA polymerase II-specific;GO:0003677//DNA binding;GO:0003700//DNA-binding transcription factor activity;GO:0043565//sequence-specific DNA binding	GO:0006355//regulation of transcription, DNA-templated;GO:0006357//regulation of transcription by RNA polymerase II;GO:0006366//transcription by RNA polymerase II;GO:0007275//multicellular organism development;GO:0008283//cell proliferation;GO:0030154//cell differentiation;GO:0030855//epithelial cell differentiation;GO:0045893//positive regulation of transcription, DNA-templated;GO:0045944//posit…
0	ENSG00000113645	WWC1	1.70585	0.587211	1.53854	0	0	WW and C2 domain containing 1 [Source:HGNC Symbol;Acc:HGNC:29435]	Environmental Information Processing;Environmental Information Processing	Signal transduction;Signal transduction	ko04390//Hippo signaling pathway;ko04392//Hippo signaling pathway - multiple species	K16685;K16685	GO:0005634//nucleus;GO:0005737//cytoplasm;GO:0005829//cytosol;GO:0005886//plasma membrane;GO:0016020//membrane;GO:0032587//ruffle membrane;GO:0032991//protein-containing complex;GO:0042995//cell projection;GO:0048471//perinuclear region of cytoplasm	GO:0003713//transcription coactivator activity;GO:0005515//protein binding;GO:0019900//kinase binding;GO:0060090//molecular adaptor activity	GO:0000122//negative regulation of transcription by RNA polymerase II;GO:0007221//positive regulation of transcription of Notch receptor target;GO:0016477//cell migration;GO:0030010//establishment of cell polarity;GO:0032386//regulation of intracellular transport;GO:0035329//hippo signaling;GO:0035330//regulation of hippo signaling;GO:0035331//negative regulation of hippo signaling;GO:0043410//po…
0	ENSG00000064651	SLC12A2	1.33281	0.459393	1.53667	0	0	solute carrier family 12 member 2 [Source:HGNC Symbol;Acc:HGNC:10911]	Organismal Systems;Organismal Systems;Human Diseases	Digestive system;Digestive system;Infectious diseases	ko04972//Pancreatic secretion;ko04970//Salivary secretion;ko05110//Vibrio cholerae infection	K10951;K10951;K10951	GO:0005886//plasma membrane;GO:0005887//integral component of plasma membrane;GO:0016020//membrane;GO:0016021//integral component of membrane;GO:0016324//apical plasma membrane;GO:0070062//extracellular exosome;GO:1903561//extracellular vesicle	GO:0005215//transporter activity;GO:0005515//protein binding;GO:0008511//sodium:potassium:chloride symporter activity;GO:0008519//ammonium transmembrane transporter activity;GO:0015081//sodium ion transmembrane transporter activity;GO:0015293//symporter activity;GO:0015377//cation:chloride symporter activity;GO:0015378//sodium:chloride symporter activity;GO:0015379//potassium:chloride symporter a…	GO:0006811//ion transport;GO:0006813//potassium ion transport;GO:0006814//sodium ion transport;GO:0006821//chloride transport;GO:0006884//cell volume homeostasis;GO:0006972//hyperosmotic response;GO:0007214//gamma-aminobutyric acid signaling pathway;GO:0007568//aging;GO:0010818//T cell chemotaxis;GO:0015696//ammonium transport;GO:0030321//transepithelial chloride transport;GO:0035725//sodium ion …
0	ENSG00000185920	PTCH1	0.724047	0.250072	1.53374	0	0	patched 1 [Source:HGNC Symbol;Acc:HGNC:9585]	Human Diseases;Environmental Information Processing;Human Diseases;Organismal Systems;Human Diseases;Environmental Information Processing	Cancers;Signal transduction;Cancers;Development;Cancers;Signal transduction	ko05200//Pathways in cancer;ko04024//cAMP signaling pathway;ko05205//Proteoglycans in cancer;ko04360//Axon guidance;ko05217//Basal cell carcinoma;ko04340//Hedgehog signaling pathway	K06225;K06225;K06225;K06225;K06225;K06225	GO:0005634//nucleus;GO:0005794//Golgi apparatus;GO:0005886//plasma membrane;GO:0005901//caveola;GO:0005929//cilium;GO:0014069//postsynaptic density;GO:0016020//membrane;GO:0016021//integral component of membrane;GO:0030496//midbody;GO:0030666//endocytic vesicle membrane;GO:0043231//intracellular membrane-bounded organelle;GO:0044294//dendritic growth cone;GO:0044295//axonal growth cone;GO:0048471…	GO:0005113//patched binding;GO:0005119//smoothened binding;GO:0005515//protein binding;GO:0008158//hedgehog receptor activity;GO:0008201//heparin binding;GO:0015485//cholesterol binding;GO:0030332//cyclin binding;GO:0044877//protein-containing complex binding;GO:0097108//hedgehog family protein binding	GO:0000122//negative regulation of transcription by RNA polymerase II;GO:0001658//branching involved in ureteric bud morphogenesis;GO:0001701//in utero embryonic development;GO:0001709//cell fate determination;GO:0001841//neural tube formation;GO:0001843//neural tube closure;GO:0003007//heart morphogenesis;GO:0007165//signal transduction;GO:0007224//smoothened signaling pathway;GO:0007346//regula…
0	ENSG00000196782	MAML3	9.34409	3.22824	1.53331	0	0	mastermind like transcriptional coactivator 3 [Source:HGNC Symbol;Acc:HGNC:16272]	Human Diseases;Organismal Systems;Environmental Information Processing	Infectious diseases;Immune system;Signal transduction	ko05165//Human papillomavirus infection;ko04658//Th1 and Th2 cell differentiation;ko04330//Notch signaling pathway	K06061;K06061;K06061	GO:0005634//nucleus;GO:0005654//nucleoplasm;GO:0016607//nuclear speck	GO:0003713//transcription coactivator activity	GO:0006367//transcription initiation from RNA polymerase II promoter;GO:0007219//Notch signaling pathway;GO:0007221//positive regulation of transcription of Notch receptor target;GO:0045747//positive regulation of Notch signaling pathway;GO:0045944//positive regulation of transcription by RNA polymerase II
0	ENSG00000049323	LTBP1	5.52045	1.91044	1.53088	0	0	latent transforming growth factor beta binding protein 1 [Source:HGNC Symbol;Acc:HGNC:6714]	Environmental Information Processing	Signal transduction	ko04350//TGF-beta signaling pathway	K19559	GO:0001527//microfibril;GO:0005576//extracellular region;GO:0005788//endoplasmic reticulum lumen;GO:0031012//extracellular matrix;GO:0032991//protein-containing complex;GO:0062023//collagen-containing extracellular matrix	GO:0005024//transforming growth factor beta-activated receptor activity;GO:0005201//extracellular matrix structural constituent;GO:0005509//calcium ion binding;GO:0005515//protein binding;GO:0019838//growth factor binding;GO:0050431//transforming growth factor beta binding;GO:0050436//microfibril binding	GO:0003281//ventricular septum development;GO:0007178//transmembrane receptor protein serine/threonine kinase signaling pathway;GO:0035583//sequestering of TGFbeta in extracellular matrix;GO:0035904//aorta development;GO:0043687//post-translational protein modification;GO:0044267//cellular protein metabolic process;GO:0060976//coronary vasculature development;GO:1901388//regulation of transformin…
0	ENSG00000173898	SPTBN2	0.70912	0.245556	1.52998	0	0	spectrin beta, non-erythrocytic 2 [Source:HGNC Symbol;Acc:HGNC:11276]	-	-	-	-	GO:0005615//extracellular space;GO:0005737//cytoplasm;GO:0005829//cytosol;GO:0005856//cytoskeleton;GO:0005938//cell cortex;GO:0008091//spectrin;GO:0016324//apical plasma membrane;GO:0030054//cell junction;GO:0043025//neuronal cell body;GO:0098688//parallel fiber to Purkinje cell synapse;GO:0098793//presynapse;GO:0098978//glutamatergic synapse;GO:0099189//postsynaptic spectrin-associated cytoskele…	GO:0003779//actin binding;GO:0005200//structural constituent of cytoskeleton;GO:0005515//protein binding;GO:0005543//phospholipid binding;GO:0045296//cadherin binding;GO:0098918//structural constituent of synapse	GO:0000165//MAPK cascade;GO:0006888//ER to Golgi vesicle-mediated transport;GO:0007010//cytoskeleton organization;GO:0007411//axon guidance;GO:0007416//synapse assembly;GO:0016192//vesicle-mediated transport;GO:0019886//antigen processing and presentation of exogenous peptide antigen via MHC class II;GO:0021692//cerebellar Purkinje cell layer morphogenesis;GO:0030534//adult behavior;GO:0035264//m…
0	ENSG00000221869	CEBPD	2.78209	0.964212	1.52875	0	0	CCAAT enhancer binding protein delta [Source:HGNC Symbol;Acc:HGNC:1835]	-	-	-	-	GO:0000790//nuclear chromatin;GO:0005634//nucleus;GO:0005654//nucleoplasm	GO:0000978//RNA polymerase II proximal promoter sequence-specific DNA binding;GO:0000981//DNA-binding transcription factor activity, RNA polymerase II-specific;GO:0001228//DNA-binding transcription activator activity, RNA polymerase II-specific;GO:0003677//DNA binding;GO:0003700//DNA-binding transcription factor activity;GO:0005515//protein binding;GO:0042803//protein homodimerization activity;GO…	GO:0002244//hematopoietic progenitor cell differentiation;GO:0006355//regulation of transcription, DNA-templated;GO:0006357//regulation of transcription by RNA polymerase II;GO:0006366//transcription by RNA polymerase II;GO:0019221//cytokine-mediated signaling pathway;GO:0045444//fat cell differentiation;GO:0045669//positive regulation of osteoblast differentiation;GO:0045892//negative regulation…
0	ENSG00000120675	DNAJC15	1.64466	0.570567	1.52732	0	0	DnaJ heat shock protein family (Hsp40) member C15 [Source:HGNC Symbol;Acc:HGNC:20325]	-	-	-	-	GO:0001405//PAM complex, Tim23 associated import motor;GO:0005739//mitochondrion;GO:0005743//mitochondrial inner membrane;GO:0016020//membrane;GO:0016021//integral component of membrane	GO:0001671//ATPase activator activity;GO:0005515//protein binding	GO:0009267//cellular response to starvation;GO:0015031//protein transport;GO:0019216//regulation of lipid metabolic process;GO:0030150//protein import into mitochondrial matrix;GO:0031333//negative regulation of protein complex assembly;GO:0032781//positive regulation of ATPase activity;GO:1902957//negative regulation of mitochondrial electron transport, NADH to ubiquinone
0	ENSG00000174628	IQCK	1.11717	0.387785	1.52651	0	0	IQ motif containing K [Source:HGNC Symbol;Acc:HGNC:28556]	-	-	-	-	-	-	-
0	ENSG00000083123	BCKDHB	2.59775	0.901797	1.52639	0	0	branched chain keto acid dehydrogenase E1 subunit beta [Source:HGNC Symbol;Acc:HGNC:987]	Metabolism;Metabolism;Metabolism	Global and overview maps;Amino acid metabolism;Carbohydrate metabolism	ko01100//Metabolic pathways;ko00280//Valine, leucine and isoleucine degradation;ko00640//Propanoate metabolism	K00167;K00167;K00167	GO:0005739//mitochondrion;GO:0005759//mitochondrial matrix;GO:0005947//mitochondrial alpha-ketoglutarate dehydrogenase complex	GO:0003824//catalytic activity;GO:0003826//alpha-ketoacid dehydrogenase activity;GO:0003863//3-methyl-2-oxobutanoate dehydrogenase (2-methylpropanoyl-transferring) activity;GO:0005515//protein binding;GO:0016491//oxidoreductase activity	GO:0007584//response to nutrient;GO:0009083//branched-chain amino acid catabolic process;GO:0055114//oxidation-reduction process
0	ENSG00000141934	PLPP2	1.18255	0.411265	1.52376	0	0	phospholipid phosphatase 2 [Source:HGNC Symbol;Acc:HGNC:9230]	Metabolism;Environmental Information Processing;Human Diseases;Metabolism;Organismal Systems;Metabolism;Metabolism;Metabolism;Organismal Systems	Global and overview maps;Signal transduction;Cancers;Lipid metabolism;Immune system;Lipid metabolism;Lipid metabolism;Lipid metabolism;Digestive system	ko01100//Metabolic pathways;ko04072//Phospholipase D signaling pathway;ko05231//Choline metabolism in cancer;ko00564//Glycerophospholipid metabolism;ko04666//Fc gamma R-mediated phagocytosis;ko00561//Glycerolipid metabolism;ko00565//Ether lipid metabolism;ko00600//Sphingolipid metabolism;ko04975//Fat digestion and absorption	K01080;K01080;K01080;K01080;K01080;K01080;K01080;K01080;K01080	GO:0005886//plasma membrane;GO:0005887//integral component of plasma membrane;GO:0016020//membrane;GO:0016021//integral component of membrane	GO:0004721//phosphoprotein phosphatase activity;GO:0005515//protein binding;GO:0008195//phosphatidate phosphatase activity;GO:0016787//hydrolase activity;GO:0016791//phosphatase activity;GO:0042577//lipid phosphatase activity	GO:0006470//protein dephosphorylation;GO:0006644//phospholipid metabolic process;GO:0016311//dephosphorylation;GO:0030148//sphingolipid biosynthetic process;GO:0046839//phospholipid dephosphorylation
0	ENSG00000154153	RETREG1	1.0246	0.356428	1.52338	0	0	reticulophagy regulator 1 [Source:HGNC Symbol;Acc:HGNC:25964]	-	-	-	-	GO:0005730//nucleolus;GO:0005783//endoplasmic reticulum;GO:0005789//endoplasmic reticulum membrane;GO:0005794//Golgi apparatus;GO:0005801//cis-Golgi network;GO:0016020//membrane;GO:0016021//integral component of membrane;GO:0016604//nuclear body;GO:0030176//integral component of endoplasmic reticulum membrane	GO:0005515//protein binding	GO:0006914//autophagy;GO:0019233//sensory perception of pain;GO:0043524//negative regulation of neuron apoptotic process;GO:0061709//reticulophagy
0	ENSG00000197119	SLC25A29	1.20348	0.418826	1.52279	0	0	solute carrier family 25 member 29 [Source:HGNC Symbol;Acc:HGNC:20116]	Organismal Systems	Environmental adaptation	ko04714//Thermogenesis	K15109	GO:0005739//mitochondrion;GO:0005743//mitochondrial inner membrane;GO:0016020//membrane;GO:0016021//integral component of membrane	GO:0005289//high-affinity arginine transmembrane transporter activity;GO:0005292//high-affinity lysine transmembrane transporter activity;GO:0015174//basic amino acid transmembrane transporter activity;GO:0015227//acyl carnitine transmembrane transporter activity;GO:0022857//transmembrane transporter activity	GO:0006844//acyl carnitine transport;GO:0006865//amino acid transport;GO:0015822//ornithine transport;GO:0055085//transmembrane transport;GO:0089709//L-histidine transmembrane transport;GO:1902616//acyl carnitine transmembrane transport;GO:1903400//L-arginine transmembrane transport;GO:1903401//L-lysine transmembrane transport;GO:1990575//mitochondrial L-ornithine transmembrane transport
0	ENSG00000267659	LINC01482	1.141	0.39761	1.52088	0	0	long intergenic non-protein coding RNA 1482 [Source:HGNC Symbol;Acc:HGNC:51128]	-	-	-	-	-	-	-
0	ENSG00000155970	MICU3	0.667581	0.233073	1.51816	0	0	mitochondrial calcium uptake family member 3 [Source:HGNC Symbol;Acc:HGNC:27820]	-	-	-	-	GO:0005739//mitochondrion;GO:0005743//mitochondrial inner membrane;GO:0016020//membrane;GO:0016021//integral component of membrane	GO:0005509//calcium ion binding;GO:0046872//metal ion binding	GO:0006851//mitochondrial calcium ion transmembrane transport
0	ENSG00000101439	CST3	2.57142	0.899474	1.51541	0	0	cystatin C [Source:HGNC Symbol;Acc:HGNC:2475]	Organismal Systems	Digestive system	ko04970//Salivary secretion	K13899	GO:0005576//extracellular region;GO:0005615//extracellular space;GO:0005783//endoplasmic reticulum;GO:0005788//endoplasmic reticulum lumen;GO:0005794//Golgi apparatus;GO:0005886//plasma membrane;GO:0070062//extracellular exosome;GO:1904724//tertiary granule lumen;GO:1904813//ficolin-1-rich granule lumen	GO:0001540//amyloid-beta binding;GO:0002020//protease binding;GO:0004866//endopeptidase inhibitor activity;GO:0004869//cysteine-type endopeptidase inhibitor activity;GO:0005515//protein binding;GO:0030414//peptidase inhibitor activity;GO:0042802//identical protein binding	GO:0006952//defense response;GO:0010466//negative regulation of peptidase activity;GO:0010711//negative regulation of collagen catabolic process;GO:0010716//negative regulation of extracellular matrix disassembly;GO:0010951//negative regulation of endopeptidase activity;GO:0034103//regulation of tissue remodeling;GO:0043312//neutrophil degranulation;GO:0043687//post-translational protein modifica…
0	ENSG00000070159	PTPN3	2.68982	0.941426	1.51459	0	0	protein tyrosine phosphatase non-receptor type 3 [Source:HGNC Symbol;Acc:HGNC:9655]	-	-	-	-	GO:0005737//cytoplasm;GO:0005856//cytoskeleton;GO:0005886//plasma membrane;GO:0009898//cytoplasmic side of plasma membrane;GO:0016020//membrane	GO:0001784//phosphotyrosine residue binding;GO:0004721//phosphoprotein phosphatase activity;GO:0004725//protein tyrosine phosphatase activity;GO:0005515//protein binding;GO:0008092//cytoskeletal protein binding;GO:0016787//hydrolase activity;GO:0016791//phosphatase activity;GO:0017080//sodium channel regulator activity;GO:0051117//ATPase binding	GO:0006470//protein dephosphorylation;GO:0016311//dephosphorylation;GO:0035335//peptidyl-tyrosine dephosphorylation;GO:0042059//negative regulation of epidermal growth factor receptor signaling pathway;GO:0045930//negative regulation of mitotic cell cycle;GO:0051045//negative regulation of membrane protein ectodomain proteolysis;GO:0097421//liver regeneration;GO:0098902//regulation of membrane de…
0	ENSG00000182287	AP1S2	0.872226	0.306305	1.50974	0	0	adaptor related protein complex 1 subunit sigma 2 [Source:HGNC Symbol;Acc:HGNC:560]	Cellular Processes	Transport and catabolism	ko04142//Lysosome	K12394	GO:0000139//Golgi membrane;GO:0005765//lysosomal membrane;GO:0005794//Golgi apparatus;GO:0005829//cytosol;GO:0005905//clathrin-coated pit;GO:0016020//membrane;GO:0030117//membrane coat;GO:0030119//AP-type membrane coat adaptor complex;GO:0030659//cytoplasmic vesicle membrane;GO:0031410//cytoplasmic vesicle;GO:0032588//trans-Golgi network membrane;GO:0043231//intracellular membrane-bounded organel…	GO:0005515//protein binding	GO:0006886//intracellular protein transport;GO:0015031//protein transport;GO:0016192//vesicle-mediated transport;GO:0019886//antigen processing and presentation of exogenous peptide antigen via MHC class II;GO:0050690//regulation of defense response to virus by virus
0	ENSG00000144283	PKP4	9.47909	3.33033	1.50908	0	0	plakophilin 4 [Source:HGNC Symbol;Acc:HGNC:9026]	-	-	-	-	GO:0000922//spindle pole;GO:0001533//cornified envelope;GO:0005634//nucleus;GO:0005737//cytoplasm;GO:0005819//spindle;GO:0005856//cytoskeleton;GO:0005886//plasma membrane;GO:0005911//cell-cell junction;GO:0005913//cell-cell adherens junction;GO:0009898//cytoplasmic side of plasma membrane;GO:0014069//postsynaptic density;GO:0016020//membrane;GO:0030054//cell junction;GO:0030057//desmosome;GO:0030…	GO:0005515//protein binding;GO:0045296//cadherin binding	GO:0007043//cell-cell junction assembly;GO:0007155//cell adhesion;GO:0007267//cell-cell signaling;GO:0030155//regulation of cell adhesion;GO:0031424//keratinization;GO:0032467//positive regulation of cytokinesis;GO:0043547//positive regulation of GTPase activity;GO:0070268//cornification;GO:0098609//cell-cell adhesion
0	ENSG00000113163	CERT1	4.41511	1.55909	1.50174	0	0	ceramide transporter 1 [Source:HGNC Symbol;Acc:HGNC:2205]	-	-	-	-	GO:0005581//collagen trimer;GO:0005654//nucleoplasm;GO:0005737//cytoplasm;GO:0005739//mitochondrion;GO:0005783//endoplasmic reticulum;GO:0005789//endoplasmic reticulum membrane;GO:0005794//Golgi apparatus;GO:0005829//cytosol;GO:0048471//perinuclear region of cytoplasm	GO:0005515//protein binding;GO:0008289//lipid binding;GO:0016301//kinase activity;GO:0070273//phosphatidylinositol-4-phosphate binding;GO:0097001//ceramide binding;GO:0120017//intermembrane ceramide transfer activity;GO:1902387//ceramide 1-phosphate binding;GO:1902388//ceramide 1-phosphate transporter activity	GO:0000902//cell morphogenesis;GO:0001701//in utero embryonic development;GO:0003007//heart morphogenesis;GO:0006672//ceramide metabolic process;GO:0006869//lipid transport;GO:0006936//muscle contraction;GO:0006955//immune response;GO:0007029//endoplasmic reticulum organization;GO:0007165//signal transduction;GO:0008283//cell proliferation;GO:0016310//phosphorylation;GO:0030148//sphingolipid bios…
0	ENSG00000100490	CDKL1	1.268	0.453014	1.48492	0	0	cyclin dependent kinase like 1 [Source:HGNC Symbol;Acc:HGNC:1781]	-	-	-	-	GO:0005634//nucleus;GO:0005654//nucleoplasm;GO:0005737//cytoplasm;GO:0035869//ciliary transition zone;GO:0043231//intracellular membrane-bounded organelle;GO:0070062//extracellular exosome	GO:0000166//nucleotide binding;GO:0004672//protein kinase activity;GO:0004674//protein serine/threonine kinase activity;GO:0004693//cyclin-dependent protein serine/threonine kinase activity;GO:0005524//ATP binding;GO:0016301//kinase activity;GO:0016740//transferase activity	GO:0006468//protein phosphorylation;GO:0007507//heart development;GO:0016310//phosphorylation;GO:0051726//regulation of cell cycle;GO:1902017//regulation of cilium assembly
0	ENSG00000152990	ADGRA3	1.48609	0.533949	1.47675	0	0	adhesion G protein-coupled receptor A3 [Source:HGNC Symbol;Acc:HGNC:13839]	-	-	-	-	GO:0009897//external side of plasma membrane;GO:0016020//membrane;GO:0016021//integral component of membrane	GO:0004888//transmembrane signaling receptor activity;GO:0004930//G protein-coupled receptor activity;GO:0005515//protein binding	GO:0007165//signal transduction;GO:0007166//cell surface receptor signaling pathway;GO:0007186//G protein-coupled receptor signaling pathway
0	ENSG00000189043	NDUFA4	0.657553	0.236444	1.47561	0	0	NDUFA4 mitochondrial complex associated [Source:HGNC Symbol;Acc:HGNC:7687]	Metabolism;Organismal Systems;Human Diseases;Human Diseases;Human Diseases;Organismal Systems;Human Diseases;Metabolism	Global and overview maps;Environmental adaptation;Neurodegenerative diseases;Neurodegenerative diseases;Endocrine and metabolic diseases;Nervous system;Neurodegenerative diseases;Energy metabolism	ko01100//Metabolic pathways;ko04714//Thermogenesis;ko05016//Huntington disease;ko05010//Alzheimer disease;ko04932//Non-alcoholic fatty liver disease (NAFLD);ko04723//Retrograde endocannabinoid signaling;ko05012//Parkinson disease;ko00190//Oxidative phosphorylation	K03948;K03948;K03948;K03948;K03948;K03948;K03948;K03948	GO:0005739//mitochondrion;GO:0005743//mitochondrial inner membrane;GO:0005747//mitochondrial respiratory chain complex I;GO:0005751//mitochondrial respiratory chain complex IV;GO:0016020//membrane;GO:0016021//integral component of membrane;GO:0070469//respiratory chain	GO:0004129//cytochrome-c oxidase activity;GO:0005515//protein binding;GO:0008137//NADH dehydrogenase (ubiquinone) activity;GO:0044877//protein-containing complex binding	GO:0006120//mitochondrial electron transport, NADH to ubiquinone;GO:0006123//mitochondrial electron transport, cytochrome c to oxygen;GO:0055114//oxidation-reduction process;GO:1902600//proton transmembrane transport
0	ENSG00000144711	IQSEC1	2.63472	0.948631	1.47373	0	0	IQ motif and Sec7 domain 1 [Source:HGNC Symbol;Acc:HGNC:29112]	Cellular Processes	Transport and catabolism	ko04144//Endocytosis	K12495	GO:0005634//nucleus;GO:0005730//nucleolus;GO:0005737//cytoplasm;GO:0016020//membrane;GO:0043231//intracellular membrane-bounded organelle	GO:0005085//guanyl-nucleotide exchange factor activity;GO:0005086//ARF guanyl-nucleotide exchange factor activity;GO:0005515//protein binding;GO:0008289//lipid binding	GO:0030036//actin cytoskeleton organization;GO:0032012//regulation of ARF protein signal transduction;GO:0043547//positive regulation of GTPase activity;GO:0051549//positive regulation of keratinocyte migration;GO:1903393//positive regulation of adherens junction organization
0	ENSG00000196730	DAPK1	2.36045	0.850557	1.47258	0	0	death associated protein kinase 1 [Source:HGNC Symbol;Acc:HGNC:2674]	Human Diseases;Cellular Processes;Human Diseases	Cancers;Transport and catabolism;Cancers	ko05200//Pathways in cancer;ko04140//Autophagy - animal;ko05219//Bladder cancer	K08803;K08803;K08803	GO:0005634//nucleus;GO:0005737//cytoplasm;GO:0005856//cytoskeleton;GO:0005886//plasma membrane;GO:0015629//actin cytoskeleton	GO:0000166//nucleotide binding;GO:0004672//protein kinase activity;GO:0004674//protein serine/threonine kinase activity;GO:0004683//calmodulin-dependent protein kinase activity;GO:0005515//protein binding;GO:0005516//calmodulin binding;GO:0005524//ATP binding;GO:0005525//GTP binding;GO:0016301//kinase activity;GO:0016740//transferase activity;GO:0017075//syntaxin-1 binding;GO:0042802//identical p…	GO:0006417//regulation of translation;GO:0006468//protein phosphorylation;GO:0006915//apoptotic process;GO:0007165//signal transduction;GO:0008625//extrinsic apoptotic signaling pathway via death domain receptors;GO:0010506//regulation of autophagy;GO:0010508//positive regulation of autophagy;GO:0016310//phosphorylation;GO:0017148//negative regulation of translation;GO:0035556//intracellular sign…
0	ENSG00000101333	PLCB4	1.03295	0.372524	1.47137	0	0	phospholipase C beta 4 [Source:HGNC Symbol;Acc:HGNC:9059]	Metabolism;Human Diseases;Human Diseases;Environmental Information Processing;Human Diseases;Organismal Systems;Environmental Information Processing;Human Diseases;Organismal Systems;Environmental Information Processing;Human Diseases;Organismal Systems;Organismal Systems;Environmental Information Processing;Environmental Information Processing;Organismal Systems;Environmental Information Process…	Global and overview maps;Cancers;Infectious diseases;Signal transduction;Neurodegenerative diseases;Immune system;Signal transduction;Neurodegenerative diseases;Immune system;Signal transduction;Endocrine and metabolic diseases;Endocrine system;Nervous system;Signal transduction;Signal transduction;Circulatory system;Signal transduction;Endocrine system;Nervous system;Endocrine system;Immune syst…	ko01100//Metabolic pathways;ko05200//Pathways in cancer;ko05163//Human cytomegalovirus infection;ko04015//Rap1 signaling pathway;ko05016//Huntington disease;ko04062//Chemokine signaling pathway;ko04020//Calcium signaling pathway;ko05010//Alzheimer disease;ko04621//NOD-like receptor signaling pathway;ko04022//cGMP - PKG signaling pathway;ko04934//Cushing syndrome;ko04921//Oxytocin signaling pathwa…	K05858;K05858;K05858;K05858;K05858;K05858;K05858;K05858;K05858;K05858;K05858;K05858;K05858;K05858;K05858;K05858;K05858;K05858;K05858;K05858;K05858;K05858;K05858;K05858;K05858;K05858;K05858;K05858;K05858;K05858;K05858;K05858;K05858;K05858;K05858;K05858;K05858;K05858;K05858;K05858;K05858;K05858;K05858;K05858;K05858;K05858;K05858;K05858;K05858;K05858;K05858	GO:0005634//nucleus;GO:0005790//smooth endoplasmic reticulum;GO:0005829//cytosol;GO:0014069//postsynaptic density;GO:0030425//dendrite;GO:0098688//parallel fiber to Purkinje cell synapse;GO:0098794//postsynapse;GO:0098978//glutamatergic synapse	GO:0004435//phosphatidylinositol phospholipase C activity;GO:0004629//phospholipase C activity;GO:0005509//calcium ion binding;GO:0005515//protein binding;GO:0008081//phosphoric diester hydrolase activity;GO:0016787//hydrolase activity	GO:0006629//lipid metabolic process;GO:0007165//signal transduction;GO:0007186//G protein-coupled receptor signaling pathway;GO:0016042//lipid catabolic process;GO:0032959//inositol trisphosphate biosynthetic process;GO:0035556//intracellular signal transduction;GO:0043647//inositol phosphate metabolic process;GO:0048015//phosphatidylinositol-mediated signaling;GO:0050804//modulation of chemical …
0	ENSG00000197956	S100A6	6.16452	2.22642	1.46926	0	0	S100 calcium binding protein A6 [Source:HGNC Symbol;Acc:HGNC:10496]	-	-	-	-	GO:0001726//ruffle;GO:0005576//extracellular region;GO:0005634//nucleus;GO:0005635//nuclear envelope;GO:0005737//cytoplasm;GO:0005829//cytosol;GO:0005886//plasma membrane;GO:0016020//membrane;GO:0031234//extrinsic component of cytoplasmic side of plasma membrane;GO:0048471//perinuclear region of cytoplasm;GO:0062023//collagen-containing extracellular matrix;GO:0070062//extracellular exosome	GO:0005509//calcium ion binding;GO:0005515//protein binding;GO:0005523//tropomyosin binding;GO:0008270//zinc ion binding;GO:0015075//ion transmembrane transporter activity;GO:0042803//protein homodimerization activity;GO:0044548//S100 protein binding;GO:0046872//metal ion binding;GO:0048306//calcium-dependent protein binding	GO:0007165//signal transduction;GO:0007409//axonogenesis;GO:0034220//ion transmembrane transport;GO:0048146//positive regulation of fibroblast proliferation
0	ENSG00000163683	SMIM14	1.88909	0.683111	1.4675	0	0	small integral membrane protein 14 [Source:HGNC Symbol;Acc:HGNC:27321]	-	-	-	-	GO:0005783//endoplasmic reticulum;GO:0005789//endoplasmic reticulum membrane;GO:0016020//membrane;GO:0016021//integral component of membrane	GO:0005515//protein binding	GO:0001835//blastocyst hatching
0	ENSG00000203709	MIR29B2CHG	2.59305	0.940943	1.46247	0	0	MIR29B2 and MIR29C host gene [Source:HGNC Symbol;Acc:HGNC:32018]	-	-	-	-	-	-	-
0	ENSG00000163082	SGPP2	3.43412	1.24638	1.46219	0	0	sphingosine-1-phosphate phosphatase 2 [Source:HGNC Symbol;Acc:HGNC:19953]	Environmental Information Processing;Metabolism	Signal transduction;Lipid metabolism	ko04071//Sphingolipid signaling pathway;ko00600//Sphingolipid metabolism	K04717;K04717	GO:0005783//endoplasmic reticulum;GO:0005789//endoplasmic reticulum membrane;GO:0016020//membrane;GO:0016021//integral component of membrane	GO:0016787//hydrolase activity;GO:0042392//sphingosine-1-phosphate phosphatase activity	GO:0006670//sphingosine metabolic process;GO:0016311//dephosphorylation;GO:0030148//sphingolipid biosynthetic process;GO:0061469//regulation of type B pancreatic cell proliferation
0	ENSG00000135052	GOLM1	1.27609	0.464944	1.45661	0	0	golgi membrane protein 1 [Source:HGNC Symbol;Acc:HGNC:15451]	-	-	-	-	GO:0005615//extracellular space;GO:0005788//endoplasmic reticulum lumen;GO:0005794//Golgi apparatus;GO:0005887//integral component of plasma membrane;GO:0016020//membrane;GO:0016021//integral component of membrane	GO:0005515//protein binding	GO:0006997//nucleus organization;GO:0019216//regulation of lipid metabolic process;GO:0043687//post-translational protein modification;GO:0044267//cellular protein metabolic process
0	ENSG00000089220	PEBP1	1.01575	0.370269	1.4559	0	0	phosphatidylethanolamine binding protein 1 [Source:HGNC Symbol;Acc:HGNC:8630]	-	-	-	-	GO:0005634//nucleus;GO:0005737//cytoplasm;GO:0005829//cytosol;GO:0070062//extracellular exosome	GO:0000166//nucleotide binding;GO:0003723//RNA binding;GO:0004867//serine-type endopeptidase inhibitor activity;GO:0005515//protein binding;GO:0005524//ATP binding;GO:0008289//lipid binding;GO:0008429//phosphatidylethanolamine binding;GO:0019899//enzyme binding;GO:0019901//protein kinase binding;GO:0030414//peptidase inhibitor activity	GO:0000165//MAPK cascade;GO:0010466//negative regulation of peptidase activity;GO:0010951//negative regulation of endopeptidase activity;GO:0043409//negative regulation of MAPK cascade
0	ENSG00000178935	ZNF552	0.57683	0.210303	1.45568	0	0	zinc finger protein 552 [Source:HGNC Symbol;Acc:HGNC:26135]	-	-	-	-	GO:0005622//intracellular;GO:0005634//nucleus	GO:0003676//nucleic acid binding;GO:0003677//DNA binding;GO:0046872//metal ion binding	GO:0006355//regulation of transcription, DNA-templated
0	ENSG00000105854	PON2	1.11849	0.408064	1.45469	0	0	paraoxonase 2 [Source:HGNC Symbol;Acc:HGNC:9205]	-	-	-	-	GO:0005576//extracellular region;GO:0005634//nucleus;GO:0005739//mitochondrion;GO:0005764//lysosome;GO:0005886//plasma membrane;GO:0016020//membrane;GO:0016021//integral component of membrane;GO:0043231//intracellular membrane-bounded organelle	GO:0004064//arylesterase activity;GO:0016787//hydrolase activity;GO:0042802//identical protein binding;GO:0046872//metal ion binding;GO:0102007//acyl-L-homoserine-lactone lactonohydrolase activity	GO:0006979//response to oxidative stress;GO:0009636//response to toxic substance;GO:0019372//lipoxygenase pathway;GO:0019439//aromatic compound catabolic process
0	ENSG00000164830	OXR1	6.27219	2.29181	1.45248	0	0	oxidation resistance 1 [Source:HGNC Symbol;Acc:HGNC:15822]	-	-	-	-	GO:0005654//nucleoplasm;GO:0005730//nucleolus;GO:0005739//mitochondrion;GO:0043231//intracellular membrane-bounded organelle	GO:0003674//molecular_function;GO:0016491//oxidoreductase activity	GO:0006979//response to oxidative stress;GO:0007628//adult walking behavior;GO:0043524//negative regulation of neuron apoptotic process;GO:0051402//neuron apoptotic process;GO:0055114//oxidation-reduction process;GO:0071447//cellular response to hydroperoxide;GO:1900408//negative regulation of cellular response to oxidative stress;GO:1902083//negative regulation of peptidyl-cysteine S-nitrosylati…
0	ENSG00000127838	PNKD	0.87866	0.321114	1.45222	0	0	PNKD metallo-beta-lactamase domain containing [Source:HGNC Symbol;Acc:HGNC:9153]	-	-	-	-	GO:0005634//nucleus;GO:0005737//cytoplasm;GO:0005739//mitochondrion;GO:0016020//membrane	GO:0004416//hydroxyacylglutathione hydrolase activity;GO:0005515//protein binding;GO:0016787//hydrolase activity;GO:0046872//metal ion binding	GO:0019243//methylglyoxal catabolic process to D-lactate via S-lactoyl-glutathione;GO:0032225//regulation of synaptic transmission, dopaminergic;GO:0042053//regulation of dopamine metabolic process;GO:0046929//negative regulation of neurotransmitter secretion;GO:0050884//neuromuscular process controlling posture
0	ENSG00000128833	MYO5C	3.04906	1.11859	1.44668	0	0	myosin VC [Source:HGNC Symbol;Acc:HGNC:7604]	-	-	-	-	GO:0016459//myosin complex;GO:0070062//extracellular exosome	GO:0000166//nucleotide binding;GO:0003774//motor activity;GO:0003779//actin binding;GO:0005515//protein binding;GO:0005516//calmodulin binding;GO:0005524//ATP binding;GO:0051015//actin filament binding	-
0	ENSG00000214960	CRPPA	0.94969	0.348421	1.44663	0	0	CDP-L-ribitol pyrophosphorylase A [Source:HGNC Symbol;Acc:HGNC:37276]	Metabolism;Metabolism;Metabolism	Global and overview maps;Carbohydrate metabolism;Glycan biosynthesis and metabolism	ko01100//Metabolic pathways;ko00040//Pentose and glucuronate interconversions;ko00515//Mannose type O-glycan biosyntheis	K21031;K21031;K21031	GO:0005737//cytoplasm;GO:0005829//cytosol	GO:0003824//catalytic activity;GO:0016740//transferase activity;GO:0016779//nucleotidyltransferase activity;GO:0042803//protein homodimerization activity;GO:0047349//D-ribitol-5-phosphate cytidylyltransferase activity;GO:0070567//cytidylyltransferase activity	GO:0006486//protein glycosylation;GO:0007411//axon guidance;GO:0008299//isoprenoid biosynthetic process;GO:0035269//protein O-linked mannosylation
0	ENSG00000064270	ATP2C2	1.5344	0.564519	1.44258	0	0	ATPase secretory pathway Ca2+ transporting 2 [Source:HGNC Symbol;Acc:HGNC:29103]	-	-	-	-	GO:0000139//Golgi membrane;GO:0009898//cytoplasmic side of plasma membrane;GO:0016020//membrane;GO:0016021//integral component of membrane;GO:0031410//cytoplasmic vesicle;GO:0048471//perinuclear region of cytoplasm	GO:0000166//nucleotide binding;GO:0005388//calcium-transporting ATPase activity;GO:0005515//protein binding;GO:0005524//ATP binding;GO:0008553//proton-exporting ATPase activity, phosphorylative mechanism;GO:0015410//manganese-transporting ATPase activity;GO:0046872//metal ion binding	GO:0006811//ion transport;GO:0006816//calcium ion transport;GO:0006874//cellular calcium ion homeostasis;GO:0034220//ion transmembrane transport;GO:0061180//mammary gland epithelium development;GO:0070588//calcium ion transmembrane transport;GO:0071421//manganese ion transmembrane transport;GO:0072659//protein localization to plasma membrane;GO:0090280//positive regulation of calcium ion import;G…
0	ENSG00000198722	UNC13B	2.08451	0.769481	1.43775	0	0	unc-13 homolog B [Source:HGNC Symbol;Acc:HGNC:12566]	Organismal Systems	Nervous system	ko04721//Synaptic vesicle cycle	K15293	GO:0005737//cytoplasm;GO:0005794//Golgi apparatus;GO:0005829//cytosol;GO:0005886//plasma membrane;GO:0016020//membrane;GO:0030054//cell junction;GO:0030672//synaptic vesicle membrane;GO:0031594//neuromuscular junction;GO:0032009//early phagosome;GO:0042734//presynaptic membrane;GO:0043195//terminal bouton;GO:0044305//calyx of Held;GO:0045202//synapse;GO:0048786//presynaptic active zone;GO:0097470…	GO:0005509//calcium ion binding;GO:0005515//protein binding;GO:0005516//calmodulin binding;GO:0005543//phospholipid binding;GO:0017075//syntaxin-1 binding;GO:0017137//Rab GTPase binding;GO:0019992//diacylglycerol binding;GO:0030742//GTP-dependent protein binding;GO:0046872//metal ion binding	GO:0006887//exocytosis;GO:0007268//chemical synaptic transmission;GO:0007269//neurotransmitter secretion;GO:0007528//neuromuscular junction development;GO:0010808//positive regulation of synaptic vesicle priming;GO:0014047//glutamate secretion;GO:0016079//synaptic vesicle exocytosis;GO:0016081//synaptic vesicle docking;GO:0016082//synaptic vesicle priming;GO:0016188//synaptic vesicle maturation;G…
0	ENSG00000146242	TPBG	0.83834	0.30956	1.43732	0	0	trophoblast glycoprotein [Source:HGNC Symbol;Acc:HGNC:12004]	-	-	-	-	GO:0005737//cytoplasm;GO:0005783//endoplasmic reticulum;GO:0005886//plasma membrane;GO:0005887//integral component of plasma membrane;GO:0009986//cell surface;GO:0016020//membrane;GO:0016021//integral component of membrane	GO:0005515//protein binding	GO:0007155//cell adhesion;GO:0051965//positive regulation of synapse assembly
0	ENSG00000173660	UQCRH	1.60679	0.59366	1.43647	0	0	ubiquinol-cytochrome c reductase hinge protein [Source:HGNC Symbol;Acc:HGNC:12590]	Metabolism;Organismal Systems;Human Diseases;Human Diseases;Human Diseases;Human Diseases;Metabolism;Organismal Systems	Global and overview maps;Environmental adaptation;Neurodegenerative diseases;Neurodegenerative diseases;Endocrine and metabolic diseases;Neurodegenerative diseases;Energy metabolism;Circulatory system	ko01100//Metabolic pathways;ko04714//Thermogenesis;ko05016//Huntington disease;ko05010//Alzheimer disease;ko04932//Non-alcoholic fatty liver disease (NAFLD);ko05012//Parkinson disease;ko00190//Oxidative phosphorylation;ko04260//Cardiac muscle contraction	K00416;K00416;K00416;K00416;K00416;K00416;K00416;K00416	GO:0005739//mitochondrion;GO:0005743//mitochondrial inner membrane;GO:0005746//mitochondrial respiratory chain;GO:0005750//mitochondrial respiratory chain complex III;GO:0016020//membrane;GO:0070469//respiratory chain	GO:0005515//protein binding;GO:0008121//ubiquinol-cytochrome-c reductase activity	GO:0006119//oxidative phosphorylation;GO:0006122//mitochondrial electron transport, ubiquinol to cytochrome c;GO:0009060//aerobic respiration;GO:0055114//oxidation-reduction process
0	ENSG00000180879	SSR4	0.701764	0.259527	1.4351	0	0	signal sequence receptor subunit 4 [Source:HGNC Symbol;Acc:HGNC:11326]	Genetic Information Processing	Folding, sorting and degradation	ko04141//Protein processing in endoplasmic reticulum	K04571	GO:0005783//endoplasmic reticulum;GO:0005784//Sec61 translocon complex;GO:0005789//endoplasmic reticulum membrane;GO:0016020//membrane;GO:0016021//integral component of membrane;GO:0070062//extracellular exosome	-	-
0	ENSG00000171517	LPAR3	0.915214	0.338841	1.4335	0	0	lysophosphatidic acid receptor 3 [Source:HGNC Symbol;Acc:HGNC:14298]	Human Diseases;Environmental Information Processing;Environmental Information Processing;Environmental Information Processing;Environmental Information Processing	Cancers;Signal transduction;Signaling molecules and interaction;Signal transduction;Signal transduction	ko05200//Pathways in cancer;ko04151//PI3K-Akt signaling pathway;ko04080//Neuroactive ligand-receptor interaction;ko04015//Rap1 signaling pathway;ko04072//Phospholipase D signaling pathway	K04294;K04294;K04294;K04294;K04294	GO:0005886//plasma membrane;GO:0005887//integral component of plasma membrane;GO:0016020//membrane;GO:0016021//integral component of membrane;GO:0030424//axon	GO:0001965//G-protein alpha-subunit binding;GO:0004930//G protein-coupled receptor activity;GO:0005543//phospholipid binding;GO:0008289//lipid binding;GO:0070915//lysophosphatidic acid receptor activity	GO:0000187//activation of MAPK activity;GO:0007165//signal transduction;GO:0007186//G protein-coupled receptor signaling pathway;GO:0007187//G protein-coupled receptor signaling pathway, coupled to cyclic nucleotide second messenger;GO:0007204//positive regulation of cytosolic calcium ion concentration;GO:0007268//chemical synaptic transmission;GO:0032060//bleb assembly;GO:0043410//positive regul…
0	ENSG00000151135	TMEM263	1.00192	0.371076	1.43298	0	0	transmembrane protein 263 [Source:HGNC Symbol;Acc:HGNC:28281]	-	-	-	-	GO:0016020//membrane;GO:0016021//integral component of membrane	-	-
0	ENSG00000140443	IGF1R	13.843	5.14727	1.42727	0	0	insulin like growth factor 1 receptor [Source:HGNC Symbol;Acc:HGNC:5465]	Human Diseases;Environmental Information Processing;Environmental Information Processing;Cellular Processes;Environmental Information Processing;Environmental Information Processing;Cellular Processes;Human Diseases;Human Diseases;Human Diseases;Environmental Information Processing;Human Diseases;Cellular Processes;Environmental Information Processing;Cellular Processes;Cellular Processes;Environ…	Cancers;Signal transduction;Signal transduction;Transport and catabolism;Signal transduction;Signal transduction;Cellular community - eukaryotes;Cancers;Cancers;Cancers;Signal transduction;Cancers;Cellular community - eukaryotes;Signal transduction;Transport and catabolism;Cell growth and death;Signal transduction;Signal transduction;Endocrine system;Cancers;Drug resistance;Aging;Drug resistance;…	ko05200//Pathways in cancer;ko04151//PI3K-Akt signaling pathway;ko04010//MAPK signaling pathway;ko04144//Endocytosis;ko04014//Ras signaling pathway;ko04015//Rap1 signaling pathway;ko04510//Focal adhesion;ko05205//Proteoglycans in cancer;ko05202//Transcriptional misregulation in cancers;ko05225//Hepatocellular carcinoma;ko04150//mTOR signaling pathway;ko05224//Breast cancer;ko04550//Signaling path…	K05087;K05087;K05087;K05087;K05087;K05087;K05087;K05087;K05087;K05087;K05087;K05087;K05087;K05087;K05087;K05087;K05087;K05087;K05087;K05087;K05087;K05087;K05087;K05087;K05087;K05087;K05087;K05087;K05087	GO:0005886//plasma membrane;GO:0005887//integral component of plasma membrane;GO:0005899//insulin receptor complex;GO:0016020//membrane;GO:0016021//integral component of membrane;GO:0030424//axon;GO:0035867//alphav-beta3 integrin-IGF-1-IGF1R complex;GO:0043231//intracellular membrane-bounded organelle;GO:0043235//receptor complex	GO:0000166//nucleotide binding;GO:0004672//protein kinase activity;GO:0004713//protein tyrosine kinase activity;GO:0004714//transmembrane receptor protein tyrosine kinase activity;GO:0005009//insulin-activated receptor activity;GO:0005010//insulin-like growth factor-activated receptor activity;GO:0005158//insulin receptor binding;GO:0005515//protein binding;GO:0005520//insulin-like growth factor …	GO:0006468//protein phosphorylation;GO:0006955//immune response;GO:0007165//signal transduction;GO:0007169//transmembrane receptor protein tyrosine kinase signaling pathway;GO:0008284//positive regulation of cell proliferation;GO:0008286//insulin receptor signaling pathway;GO:0014065//phosphatidylinositol 3-kinase signaling;GO:0014068//positive regulation of phosphatidylinositol 3-kinase signalin…
0	ENSG00000196220	SRGAP3	4.9342	1.8436	1.42029	0	0	SLIT-ROBO Rho GTPase activating protein 3 [Source:HGNC Symbol;Acc:HGNC:19744]	Organismal Systems	Development	ko04360//Axon guidance	K07526	GO:0005737//cytoplasm;GO:0005829//cytosol	GO:0005096//GTPase activator activity;GO:0005515//protein binding;GO:0048365//Rac GTPase binding	GO:0007165//signal transduction;GO:0030336//negative regulation of cell migration;GO:0043547//positive regulation of GTPase activity;GO:0051056//regulation of small GTPase mediated signal transduction
0	ENSG00000124215	CDH26	0.624025	0.233199	1.42004	0	0	cadherin 26 [Source:HGNC Symbol;Acc:HGNC:15902]	-	-	-	-	GO:0005886//plasma membrane;GO:0005913//cell-cell adherens junction;GO:0009986//cell surface;GO:0016020//membrane;GO:0016021//integral component of membrane;GO:0016342//catenin complex	GO:0005178//integrin binding;GO:0005509//calcium ion binding;GO:0005515//protein binding;GO:0008013//beta-catenin binding;GO:0008092//cytoskeletal protein binding;GO:0042803//protein homodimerization activity;GO:0045294//alpha-catenin binding;GO:0045296//cadherin binding;GO:0046872//metal ion binding;GO:0070097//delta-catenin binding	GO:0000902//cell morphogenesis;GO:0007043//cell-cell junction assembly;GO:0007155//cell adhesion;GO:0007156//homophilic cell adhesion via plasma membrane adhesion molecules;GO:0016339//calcium-dependent cell-cell adhesion via plasma membrane cell adhesion molecules;GO:0034332//adherens junction organization;GO:0035710//CD4-positive, alpha-beta T cell activation;GO:0044331//cell-cell adhesion medi…
0	ENSG00000184347	SLIT3	2.16833	0.81203	1.41698	0	0	slit guidance ligand 3 [Source:HGNC Symbol;Acc:HGNC:11087]	Organismal Systems	Development	ko04360//Axon guidance	K06850	GO:0005576//extracellular region;GO:0005615//extracellular space;GO:0005739//mitochondrion	GO:0005509//calcium ion binding;GO:0005515//protein binding;GO:0008201//heparin binding;GO:0048495//Roundabout binding	GO:0003180//aortic valve morphogenesis;GO:0003181//atrioventricular valve morphogenesis;GO:0007275//multicellular organism development;GO:0007399//nervous system development;GO:0007411//axon guidance;GO:0008285//negative regulation of cell proliferation;GO:0009887//animal organ morphogenesis;GO:0010629//negative regulation of gene expression;GO:0030154//cell differentiation;GO:0030308//negative r…
0	ENSG00000164142	FAM160A1	5.67664	2.1278	1.41568	0	0	family with sequence similarity 160 member A1 [Source:HGNC Symbol;Acc:HGNC:34237]	-	-	-	-	-	-	-
0	ENSG00000105855	ITGB8	4.95169	1.85821	1.41401	0	0	integrin subunit beta 8 [Source:HGNC Symbol;Acc:HGNC:6163]	Environmental Information Processing;Human Diseases;Cellular Processes;Cellular Processes;Environmental Information Processing;Human Diseases;Human Diseases;Environmental Information Processing;Human Diseases	Signal transduction;Infectious diseases;Cell motility;Cellular community - eukaryotes;Signaling molecules and interaction;Cardiovascular diseases;Cardiovascular diseases;Signaling molecules and interaction;Cardiovascular diseases	ko04151//PI3K-Akt signaling pathway;ko05165//Human papillomavirus infection;ko04810//Regulation of actin cytoskeleton;ko04510//Focal adhesion;ko04514//Cell adhesion molecules (CAMs);ko05414//Dilated cardiomyopathy (DCM);ko05410//Hypertrophic cardiomyopathy (HCM);ko04512//ECM-receptor interaction;ko05412//Arrhythmogenic right ventricular cardiomyopathy (ARVC)	K06591;K06591;K06591;K06591;K06591;K06591;K06591;K06591;K06591	GO:0005886//plasma membrane;GO:0008305//integrin complex;GO:0009986//cell surface;GO:0016020//membrane;GO:0016021//integral component of membrane;GO:0034686//integrin alphav-beta8 complex;GO:0070062//extracellular exosome	GO:0005102//signaling receptor binding;GO:0005178//integrin binding;GO:0038023//signaling receptor activity;GO:1990430//extracellular matrix protein binding	GO:0001570//vasculogenesis;GO:0001573//ganglioside metabolic process;GO:0007155//cell adhesion;GO:0007160//cell-matrix adhesion;GO:0007229//integrin-mediated signaling pathway;GO:0010628//positive regulation of gene expression;GO:0010629//negative regulation of gene expression;GO:0016477//cell migration;GO:0030198//extracellular matrix organization;GO:0033627//cell adhesion mediated by integrin;G…
0	ENSG00000064225	ST3GAL6	1.3369	0.502168	1.41265	0	0	ST3 beta-galactoside alpha-2,3-sialyltransferase 6 [Source:HGNC Symbol;Acc:HGNC:18080]	Metabolism;Metabolism	Global and overview maps;Glycan biosynthesis and metabolism	ko01100//Metabolic pathways;ko00601//Glycosphingolipid biosynthesis - lacto and neolacto series	K03792;K03792	GO:0000139//Golgi membrane;GO:0005794//Golgi apparatus;GO:0016020//membrane;GO:0016021//integral component of membrane;GO:0070062//extracellular exosome	GO:0008373//sialyltransferase activity;GO:0016740//transferase activity;GO:0016757//transferase activity, transferring glycosyl groups;GO:0052798//beta-galactoside alpha-2,3-sialyltransferase activity	GO:0006464//cellular protein modification process;GO:0006486//protein glycosylation;GO:0006664//glycolipid metabolic process;GO:0009247//glycolipid biosynthetic process;GO:0009311//oligosaccharide metabolic process;GO:0018146//keratan sulfate biosynthetic process;GO:0071354//cellular response to interleukin-6;GO:0097503//sialylation
0	ENSG00000170421	KRT8	1.28895	0.484417	1.41188	0	0	keratin 8 [Source:HGNC Symbol;Acc:HGNC:6446]	-	-	-	-	GO:0005634//nucleus;GO:0005654//nucleoplasm;GO:0005737//cytoplasm;GO:0005829//cytosol;GO:0005882//intermediate filament;GO:0005911//cell-cell junction;GO:0016010//dystrophin-associated glycoprotein complex;GO:0016327//apicolateral plasma membrane;GO:0016363//nuclear matrix;GO:0030018//Z disc;GO:0042383//sarcolemma;GO:0043034//costamere;GO:0045095//keratin filament;GO:0045111//intermediate filamen…	GO:0005515//protein binding;GO:0044877//protein-containing complex binding;GO:0097110//scaffold protein binding	GO:0016032//viral process;GO:0031424//keratinization;GO:0033209//tumor necrosis factor-mediated signaling pathway;GO:0045214//sarcomere organization;GO:0051599//response to hydrostatic pressure;GO:0051707//response to other organism;GO:0060706//cell differentiation involved in embryonic placenta development;GO:0070268//cornification;GO:0097191//extrinsic apoptotic signaling pathway;GO:0097284//he…
0	ENSG00000151208	DLG5	3.60464	1.35712	1.40931	0	0	discs large MAGUK scaffold protein 5 [Source:HGNC Symbol;Acc:HGNC:2904]	-	-	-	-	GO:0005737//cytoplasm;GO:0005856//cytoskeleton;GO:0005886//plasma membrane;GO:0005913//cell-cell adherens junction;GO:0014069//postsynaptic density;GO:0016020//membrane;GO:0030054//cell junction;GO:0036064//ciliary basal body;GO:0042995//cell projection;GO:0045202//synapse;GO:0045211//postsynaptic membrane	GO:0005515//protein binding;GO:0008013//beta-catenin binding;GO:0008092//cytoskeletal protein binding;GO:0030159//receptor signaling complex scaffold activity	GO:0001837//epithelial to mesenchymal transition;GO:0007165//signal transduction;GO:0008285//negative regulation of cell proliferation;GO:0030011//maintenance of cell polarity;GO:0030336//negative regulation of cell migration;GO:0030859//polarized epithelial cell differentiation;GO:0030901//midbrain development;GO:0035331//negative regulation of hippo signaling;GO:0035332//positive regulation of …
0	ENSG00000152767	FARP1	4.98328	1.8793	1.4069	0	0	FERM, ARH/RhoGEF and pleckstrin domain protein 1 [Source:HGNC Symbol;Acc:HGNC:3591]	-	-	-	-	GO:0005737//cytoplasm;GO:0005829//cytosol;GO:0005856//cytoskeleton;GO:0005886//plasma membrane;GO:0016020//membrane;GO:0030054//cell junction;GO:0030175//filopodium;GO:0030425//dendrite;GO:0031234//extrinsic component of cytoplasmic side of plasma membrane;GO:0042995//cell projection;GO:0043005//neuron projection;GO:0043197//dendritic spine;GO:0045202//synapse;GO:0098890//extrinsic component of p…	GO:0005085//guanyl-nucleotide exchange factor activity;GO:0005089//Rho guanyl-nucleotide exchange factor activity;GO:0008092//cytoskeletal protein binding;GO:0030676//Rac guanyl-nucleotide exchange factor activity;GO:0048365//Rac GTPase binding	GO:0007275//multicellular organism development;GO:0007416//synapse assembly;GO:0010923//negative regulation of phosphatase activity;GO:0035023//regulation of Rho protein signal transduction;GO:0048813//dendrite morphogenesis;GO:0098942//retrograde trans-synaptic signaling by trans-synaptic protein complex;GO:0098974//postsynaptic actin cytoskeleton organization;GO:1905606//regulation of presynaps…
0	ENSG00000147535	PLPP5	0.684822	0.258676	1.40458	0	0	phospholipid phosphatase 5 [Source:HGNC Symbol;Acc:HGNC:25026]	Metabolism;Metabolism	Lipid metabolism;Lipid metabolism	ko00564//Glycerophospholipid metabolism;ko00561//Glycerolipid metabolism	K18693;K18693	GO:0005737//cytoplasm;GO:0005886//plasma membrane;GO:0005887//integral component of plasma membrane;GO:0016020//membrane;GO:0016021//integral component of membrane	GO:0008195//phosphatidate phosphatase activity;GO:0016787//hydrolase activity;GO:0016791//phosphatase activity	GO:0006644//phospholipid metabolic process;GO:0046839//phospholipid dephosphorylation
0	ENSG00000091490	SEL1L3	3.81035	1.43956	1.40429	0	0	SEL1L family member 3 [Source:HGNC Symbol;Acc:HGNC:29108]	-	-	-	-	GO:0005634//nucleus;GO:0005654//nucleoplasm;GO:0016020//membrane;GO:0016021//integral component of membrane	GO:0005515//protein binding	-
0	ENSG00000079739	PGM1	0.957059	0.363322	1.39736	0	0	phosphoglucomutase 1 [Source:HGNC Symbol;Acc:HGNC:8905]	Metabolism;Metabolism;Metabolism;Metabolism;Metabolism;Metabolism;Metabolism	Global and overview maps;Nucleotide metabolism;Carbohydrate metabolism;Carbohydrate metabolism;Carbohydrate metabolism;Carbohydrate metabolism;Carbohydrate metabolism	ko01100//Metabolic pathways;ko00230//Purine metabolism;ko00010//Glycolysis / Gluconeogenesis;ko00520//Amino sugar and nucleotide sugar metabolism;ko00500//Starch and sucrose metabolism;ko00052//Galactose metabolism;ko00030//Pentose phosphate pathway	K01835;K01835;K01835;K01835;K01835;K01835;K01835	GO:0005576//extracellular region;GO:0005737//cytoplasm;GO:0005829//cytosol;GO:0015629//actin cytoskeleton;GO:0070062//extracellular exosome;GO:1904724//tertiary granule lumen;GO:1904813//ficolin-1-rich granule lumen	GO:0000287//magnesium ion binding;GO:0004614//phosphoglucomutase activity;GO:0005515//protein binding;GO:0016853//isomerase activity;GO:0016868//intramolecular transferase activity, phosphotransferases;GO:0046872//metal ion binding	GO:0005975//carbohydrate metabolic process;GO:0005978//glycogen biosynthetic process;GO:0005980//glycogen catabolic process;GO:0006006//glucose metabolic process;GO:0006094//gluconeogenesis;GO:0006096//glycolytic process;GO:0019388//galactose catabolic process;GO:0043312//neutrophil degranulation;GO:0071704//organic substance metabolic process
0	ENSG00000198959	TGM2	1.48617	0.564245	1.39721	0	0	transglutaminase 2 [Source:HGNC Symbol;Acc:HGNC:11778]	Human Diseases	Neurodegenerative diseases	ko05016//Huntington disease	K05625	GO:0005737//cytoplasm;GO:0005739//mitochondrion;GO:0005783//endoplasmic reticulum;GO:0005829//cytosol;GO:0005886//plasma membrane;GO:0005925//focal adhesion;GO:0031226//intrinsic component of plasma membrane;GO:0062023//collagen-containing extracellular matrix;GO:0070062//extracellular exosome	GO:0003810//protein-glutamine gamma-glutamyltransferase activity;GO:0005515//protein binding;GO:0005525//GTP binding;GO:0016740//transferase activity;GO:0016746//transferase activity, transferring acyl groups;GO:0019904//protein domain specific binding;GO:0046872//metal ion binding	GO:0001974//blood vessel remodeling;GO:0007200//phospholipase C-activating G protein-coupled receptor signaling pathway;GO:0018149//peptide cross-linking;GO:0018153//isopeptide cross-linking via N6-(L-isoglutamyl)-L-lysine;GO:0032471//negative regulation of endoplasmic reticulum calcium ion concentration;GO:0043065//positive regulation of apoptotic process;GO:0043123//positive regulation of I-kap…
0	ENSG00000153246	PLA2R1	1.60961	0.611476	1.39634	0	0	phospholipase A2 receptor 1 [Source:HGNC Symbol;Acc:HGNC:9042]	Human Diseases;Cellular Processes	Infectious diseases;Transport and catabolism	ko05152//Tuberculosis;ko04145//Phagosome	K06560;K06560	GO:0005576//extracellular region;GO:0005886//plasma membrane;GO:0009986//cell surface;GO:0016020//membrane;GO:0016021//integral component of membrane;GO:0043235//receptor complex	GO:0004888//transmembrane signaling receptor activity;GO:0030246//carbohydrate binding;GO:0043274//phospholipase binding	GO:0001816//cytokine production;GO:0006897//endocytosis;GO:0006898//receptor-mediated endocytosis;GO:0043517//positive regulation of DNA damage response, signal transduction by p53 class mediator;GO:0072593//reactive oxygen species metabolic process;GO:0090238//positive regulation of arachidonic acid secretion;GO:0090399//replicative senescence;GO:0090403//oxidative stress-induced premature senes…
0	ENSG00000247925	AL139807.1	1.14591	0.435327	1.39632	0	0	novel transcript	-	-	-	-	-	-	-
0	ENSG00000072201	LNX1	1.31747	0.500928	1.3951	0	0	ligand of numb-protein X 1 [Source:HGNC Symbol;Acc:HGNC:6657]	-	-	-	-	GO:0005737//cytoplasm	GO:0004842//ubiquitin-protein transferase activity;GO:0005515//protein binding;GO:0016740//transferase activity;GO:0030165//PDZ domain binding;GO:0042802//identical protein binding;GO:0046872//metal ion binding	GO:0006511//ubiquitin-dependent protein catabolic process;GO:0016567//protein ubiquitination
0	ENSG00000172661	WASHC2C	1.12213	0.426803	1.3946	0	0	WASH complex subunit 2C [Source:HGNC Symbol;Acc:HGNC:23414]	Cellular Processes	Transport and catabolism	ko04144//Endocytosis	K18462	GO:0005730//nucleolus;GO:0005768//endosome;GO:0005769//early endosome;GO:0005829//cytosol;GO:0005886//plasma membrane;GO:0016020//membrane;GO:0031901//early endosome membrane;GO:0043231//intracellular membrane-bounded organelle;GO:0071203//WASH complex	GO:0005515//protein binding;GO:0005546//phosphatidylinositol-4,5-bisphosphate binding;GO:0005547//phosphatidylinositol-3,4,5-trisphosphate binding;GO:0008289//lipid binding;GO:0010314//phosphatidylinositol-5-phosphate binding;GO:0032266//phosphatidylinositol-3-phosphate binding;GO:0043325//phosphatidylinositol-3,4-bisphosphate binding;GO:0070273//phosphatidylinositol-4-phosphate binding;GO:008002…	GO:0015031//protein transport;GO:0036010//protein localization to endosome;GO:0042147//retrograde transport, endosome to Golgi;GO:1900024//regulation of substrate adhesion-dependent cell spreading;GO:1990126//retrograde transport, endosome to plasma membrane;GO:2000813//negative regulation of barbed-end actin filament capping
0	ENSG00000138738	PRDM5	0.736886	0.280532	1.39328	0	0	PR/SET domain 5 [Source:HGNC Symbol;Acc:HGNC:9349]	-	-	-	-	GO:0005634//nucleus;GO:0005730//nucleolus;GO:0016604//nuclear body	GO:0000976//transcription regulatory region sequence-specific DNA binding;GO:0000977//RNA polymerase II regulatory region sequence-specific DNA binding;GO:0000978//RNA polymerase II proximal promoter sequence-specific DNA binding;GO:0000981//DNA-binding transcription factor activity, RNA polymerase II-specific;GO:0001227//DNA-binding transcription repressor activity, RNA polymerase II-specific;GO…	GO:0000122//negative regulation of transcription by RNA polymerase II;GO:0000278//mitotic cell cycle;GO:0006325//chromatin organization;GO:0016575//histone deacetylation;GO:0022008//neurogenesis;GO:0032259//methylation;GO:0045892//negative regulation of transcription, DNA-templated;GO:0051567//histone H3-K9 methylation;GO:0051574//positive regulation of histone H3-K9 methylation;GO:1990830//cellu…
0	ENSG00000066468	FGFR2	1.96886	0.751634	1.38926	0	0	fibroblast growth factor receptor 2 [Source:HGNC Symbol;Acc:HGNC:3689]	Human Diseases;Environmental Information Processing;Environmental Information Processing;Cellular Processes;Environmental Information Processing;Cellular Processes;Environmental Information Processing;Human Diseases;Cellular Processes;Human Diseases;Human Diseases;Human Diseases	Cancers;Signal transduction;Signal transduction;Transport and catabolism;Signal transduction;Cell motility;Signal transduction;Cancers;Cellular community - eukaryotes;Cancers;Drug resistance;Cancers	ko05200//Pathways in cancer;ko04151//PI3K-Akt signaling pathway;ko04010//MAPK signaling pathway;ko04144//Endocytosis;ko04014//Ras signaling pathway;ko04810//Regulation of actin cytoskeleton;ko04015//Rap1 signaling pathway;ko05226//Gastric cancer;ko04550//Signaling pathways regulating pluripotency of stem cells;ko05215//Prostate cancer;ko01521//EGFR tyrosine kinase inhibitor resistance;ko05230//Ce…	K05093;K05093;K05093;K05093;K05093;K05093;K05093;K05093;K05093;K05093;K05093;K05093	GO:0005576//extracellular region;GO:0005634//nucleus;GO:0005654//nucleoplasm;GO:0005737//cytoplasm;GO:0005794//Golgi apparatus;GO:0005886//plasma membrane;GO:0005887//integral component of plasma membrane;GO:0005938//cell cortex;GO:0009986//cell surface;GO:0016020//membrane;GO:0016021//integral component of membrane;GO:0031410//cytoplasmic vesicle;GO:0043231//intracellular membrane-bounded organe…	GO:0000166//nucleotide binding;GO:0004672//protein kinase activity;GO:0004713//protein tyrosine kinase activity;GO:0004714//transmembrane receptor protein tyrosine kinase activity;GO:0005007//fibroblast growth factor-activated receptor activity;GO:0005515//protein binding;GO:0005524//ATP binding;GO:0008201//heparin binding;GO:0016301//kinase activity;GO:0016740//transferase activity;GO:0017134//f…	GO:0000122//negative regulation of transcription by RNA polymerase II;GO:0000165//MAPK cascade;GO:0001525//angiogenesis;GO:0001657//ureteric bud development;GO:0001701//in utero embryonic development;GO:0001837//epithelial to mesenchymal transition;GO:0002053//positive regulation of mesenchymal cell proliferation;GO:0003148//outflow tract septum morphogenesis;GO:0003149//membranous septum morphog…
0	ENSG00000170145	SIK2	3.8624	1.47601	1.3878	0	0	salt inducible kinase 2 [Source:HGNC Symbol;Acc:HGNC:21680]	Organismal Systems	Endocrine system	ko04922//Glucagon signaling pathway	K16311	GO:0005634//nucleus;GO:0005737//cytoplasm	GO:0000166//nucleotide binding;GO:0000287//magnesium ion binding;GO:0004672//protein kinase activity;GO:0004674//protein serine/threonine kinase activity;GO:0005515//protein binding;GO:0005524//ATP binding;GO:0016301//kinase activity;GO:0016740//transferase activity;GO:0046872//metal ion binding	GO:0006468//protein phosphorylation;GO:0016310//phosphorylation;GO:0035556//intracellular signal transduction;GO:0046626//regulation of insulin receptor signaling pathway;GO:0046777//protein autophosphorylation
0	ENSG00000233006	MIR3936HG	0.937608	0.358642	1.38644	0	0	MIR3936 host gene [Source:HGNC Symbol;Acc:HGNC:40538]	-	-	-	-	-	-	-
0	ENSG00000106803	SEC61B	1.21511	0.465106	1.38546	0	0	SEC61 translocon beta subunit [Source:HGNC Symbol;Acc:HGNC:16993]	Genetic Information Processing;Cellular Processes;Human Diseases;Genetic Information Processing	Folding, sorting and degradation;Transport and catabolism;Infectious diseases;Folding, sorting and degradation	ko04141//Protein processing in endoplasmic reticulum;ko04145//Phagosome;ko05110//Vibrio cholerae infection;ko03060//Protein export	K09481;K09481;K09481;K09481	GO:0005783//endoplasmic reticulum;GO:0005784//Sec61 translocon complex;GO:0005789//endoplasmic reticulum membrane;GO:0005829//cytosol;GO:0016020//membrane;GO:0016021//integral component of membrane;GO:0031205//endoplasmic reticulum Sec complex	GO:0003723//RNA binding;GO:0005086//ARF guanyl-nucleotide exchange factor activity;GO:0005515//protein binding;GO:0015450//P-P-bond-hydrolysis-driven protein transmembrane transporter activity;GO:0048408//epidermal growth factor binding	GO:0006616//SRP-dependent cotranslational protein targeting to membrane, translocation;GO:0006886//intracellular protein transport;GO:0015031//protein transport;GO:0030433//ubiquitin-dependent ERAD pathway;GO:0030970//retrograde protein transport, ER to cytosol;GO:0031204//posttranslational protein targeting to membrane, translocation
0	ENSG00000105976	MET	2.61018	0.999682	1.38461	0	0	MET proto-oncogene, receptor tyrosine kinase [Source:HGNC Symbol;Acc:HGNC:7029]	Human Diseases;Environmental Information Processing;Environmental Information Processing;Environmental Information Processing;Environmental Information Processing;Cellular Processes;Human Diseases;Human Diseases;Organismal Systems;Human Diseases;Human Diseases;Human Diseases;Human Diseases;Human Diseases;Cellular Processes;Human Diseases;Human Diseases;Human Diseases;Human Diseases;Human Diseases	Cancers;Signal transduction;Signal transduction;Signal transduction;Signal transduction;Cellular community - eukaryotes;Cancers;Cancers;Development;Cancers;Cancers;Cancers;Drug resistance;Infectious diseases;Cellular community - eukaryotes;Cancers;Infectious diseases;Cancers;Cancers;Infectious diseases	ko05200//Pathways in cancer;ko04151//PI3K-Akt signaling pathway;ko04010//MAPK signaling pathway;ko04014//Ras signaling pathway;ko04015//Rap1 signaling pathway;ko04510//Focal adhesion;ko05205//Proteoglycans in cancer;ko05202//Transcriptional misregulation in cancers;ko04360//Axon guidance;ko05225//Hepatocellular carcinoma;ko05206//MicroRNAs in cancer;ko05226//Gastric cancer;ko01521//EGFR tyrosine …	K05099;K05099;K05099;K05099;K05099;K05099;K05099;K05099;K05099;K05099;K05099;K05099;K05099;K05099;K05099;K05099;K05099;K05099;K05099;K05099	GO:0005576//extracellular region;GO:0005886//plasma membrane;GO:0005887//integral component of plasma membrane;GO:0009925//basal plasma membrane;GO:0009986//cell surface;GO:0016020//membrane;GO:0016021//integral component of membrane;GO:0043235//receptor complex	GO:0000166//nucleotide binding;GO:0004672//protein kinase activity;GO:0004713//protein tyrosine kinase activity;GO:0004714//transmembrane receptor protein tyrosine kinase activity;GO:0005008//hepatocyte growth factor-activated receptor activity;GO:0005515//protein binding;GO:0005524//ATP binding;GO:0016301//kinase activity;GO:0016740//transferase activity;GO:0017154//semaphorin receptor activity;…	GO:0000165//MAPK cascade;GO:0001886//endothelial cell morphogenesis;GO:0001889//liver development;GO:0006468//protein phosphorylation;GO:0007165//signal transduction;GO:0007166//cell surface receptor signaling pathway;GO:0007169//transmembrane receptor protein tyrosine kinase signaling pathway;GO:0010507//negative regulation of autophagy;GO:0016310//phosphorylation;GO:0018108//peptidyl-tyrosine p…
0	ENSG00000069966	GNB5	1.46265	0.561151	1.38212	0	0	G protein subunit beta 5 [Source:HGNC Symbol;Acc:HGNC:4401]	Human Diseases;Environmental Information Processing;Environmental Information Processing;Human Diseases;Human Diseases;Organismal Systems;Human Diseases;Organismal Systems;Environmental Information Processing;Organismal Systems;Organismal Systems;Organismal Systems;Organismal Systems;Organismal Systems;Organismal Systems;Human Diseases;Organismal Systems	Cancers;Signal transduction;Signal transduction;Infectious diseases;Infectious diseases;Immune system;Substance dependence;Nervous system;Signal transduction;Nervous system;Endocrine system;Nervous system;Nervous system;Nervous system;Environmental adaptation;Substance dependence;Nervous system	ko05200//Pathways in cancer;ko04151//PI3K-Akt signaling pathway;ko04014//Ras signaling pathway;ko05163//Human cytomegalovirus infection;ko05167//Kaposi sarcoma-associated herpesvirus infection;ko04062//Chemokine signaling pathway;ko05034//Alcoholism;ko04723//Retrograde endocannabinoid signaling;ko04371//Apelin signaling pathway;ko04728//Dopaminergic synapse;ko04926//Relaxin signaling pathway;ko04…	K04539;K04539;K04539;K04539;K04539;K04539;K04539;K04539;K04539;K04539;K04539;K04539;K04539;K04539;K04539;K04539;K04539	GO:0005634//nucleus;GO:0005829//cytosol;GO:0005886//plasma membrane;GO:0016020//membrane;GO:0098793//presynapse;GO:1902773//GTPase activator complex	GO:0003924//GTPase activity;GO:0005096//GTPase activator activity;GO:0005515//protein binding;GO:0031682//G-protein gamma-subunit binding;GO:0051087//chaperone binding	GO:0006457//protein folding;GO:0007165//signal transduction;GO:0007186//G protein-coupled receptor signaling pathway;GO:0007212//dopamine receptor signaling pathway;GO:0043547//positive regulation of GTPase activity;GO:1901386//negative regulation of voltage-gated calcium channel activity
0	ENSG00000053900	ANAPC4	1.31865	0.50636	1.38083	0	0	anaphase promoting complex subunit 4 [Source:HGNC Symbol;Acc:HGNC:19990]	Human Diseases;Genetic Information Processing;Cellular Processes;Cellular Processes;Organismal Systems	Infectious diseases;Folding, sorting and degradation;Cell growth and death;Cell growth and death;Endocrine system	ko05166//HTLV-I infection;ko04120//Ubiquitin mediated proteolysis;ko04110//Cell cycle;ko04114//Oocyte meiosis;ko04914//Progesterone-mediated oocyte maturation	K03351;K03351;K03351;K03351;K03351	GO:0005634//nucleus;GO:0005654//nucleoplasm;GO:0005680//anaphase-promoting complex;GO:0005829//cytosol;GO:0034399//nuclear periphery	GO:0004842//ubiquitin-protein transferase activity;GO:0005515//protein binding;GO:0019903//protein phosphatase binding;GO:0061630//ubiquitin protein ligase activity	GO:0006511//ubiquitin-dependent protein catabolic process;GO:0007049//cell cycle;GO:0016567//protein ubiquitination;GO:0030071//regulation of mitotic metaphase/anaphase transition;GO:0031145//anaphase-promoting complex-dependent catabolic process;GO:0045842//positive regulation of mitotic metaphase/anaphase transition;GO:0051301//cell division;GO:0070979//protein K11-linked ubiquitination;GO:1901…
0	ENSG00000105792	CFAP69	0.709848	0.272816	1.37958	0	0	cilia and flagella associated protein 69 [Source:HGNC Symbol;Acc:HGNC:26107]	-	-	-	-	GO:0005737//cytoplasm;GO:0005929//cilium;GO:0031514//motile cilium;GO:0042995//cell projection;GO:0097225//sperm midpiece;GO:0097730//non-motile cilium	-	GO:0007283//spermatogenesis;GO:0007608//sensory perception of smell;GO:0030154//cell differentiation;GO:0042048//olfactory behavior;GO:0050896//response to stimulus;GO:1902093//positive regulation of flagellated sperm motility;GO:1905516//positive regulation of fertilization;GO:1990834//response to odorant
0	ENSG00000083828	ZNF586	1.31349	0.510058	1.36467	0	0	zinc finger protein 586 [Source:HGNC Symbol;Acc:HGNC:25949]	-	-	-	-	GO:0005622//intracellular;GO:0005634//nucleus	GO:0003676//nucleic acid binding;GO:0003677//DNA binding;GO:0046872//metal ion binding	GO:0006355//regulation of transcription, DNA-templated;GO:0045892//negative regulation of transcription, DNA-templated
0	ENSG00000187510	C12orf74	0.901463	0.350661	1.36219	0	0	chromosome 12 open reading frame 74 [Source:HGNC Symbol;Acc:HGNC:27887]	-	-	-	-	-	GO:0005089//Rho guanyl-nucleotide exchange factor activity	GO:0035023//regulation of Rho protein signal transduction
0	ENSG00000071242	RPS6KA2	3.02992	1.18055	1.35982	0	0	ribosomal protein S6 kinase A2 [Source:HGNC Symbol;Acc:HGNC:10431]	Environmental Information Processing;Organismal Systems;Environmental Information Processing;Cellular Processes;Organismal Systems;Human Diseases;Organismal Systems;Organismal Systems	Signal transduction;Environmental adaptation;Signal transduction;Cell growth and death;Nervous system;Endocrine and metabolic diseases;Endocrine system;Nervous system	ko04010//MAPK signaling pathway;ko04714//Thermogenesis;ko04150//mTOR signaling pathway;ko04114//Oocyte meiosis;ko04722//Neurotrophin signaling pathway;ko04931//Insulin resistance;ko04914//Progesterone-mediated oocyte maturation;ko04720//Long-term potentiation	K04373;K04373;K04373;K04373;K04373;K04373;K04373;K04373	GO:0005634//nucleus;GO:0005654//nucleoplasm;GO:0005737//cytoplasm;GO:0005819//spindle;GO:0005829//cytosol;GO:0005840//ribosome;GO:0072687//meiotic spindle	GO:0000166//nucleotide binding;GO:0000287//magnesium ion binding;GO:0004672//protein kinase activity;GO:0004674//protein serine/threonine kinase activity;GO:0004711//ribosomal protein S6 kinase activity;GO:0004712//protein serine/threonine/tyrosine kinase activity;GO:0005515//protein binding;GO:0005524//ATP binding;GO:0016301//kinase activity;GO:0016740//transferase activity;GO:0046872//metal ion…	GO:0001556//oocyte maturation;GO:0002035//brain renin-angiotensin system;GO:0006468//protein phosphorylation;GO:0007165//signal transduction;GO:0007507//heart development;GO:0008285//negative regulation of cell proliferation;GO:0010628//positive regulation of gene expression;GO:0010659//cardiac muscle cell apoptotic process;GO:0016310//phosphorylation;GO:0018105//peptidyl-serine phosphorylation;G…
0	ENSG00000104490	NCALD	3.57399	1.39728	1.35491	0	0	neurocalcin delta [Source:HGNC Symbol;Acc:HGNC:7655]	Organismal Systems	Sensory system	ko04740//Olfactory transduction	K19695	GO:0005622//intracellular;GO:0005829//cytosol;GO:0030130//clathrin coat of trans-Golgi network vesicle	GO:0003779//actin binding;GO:0005509//calcium ion binding;GO:0005515//protein binding;GO:0015631//tubulin binding;GO:0030276//clathrin binding;GO:0043014//alpha-tubulin binding;GO:0046872//metal ion binding	GO:0003073//regulation of systemic arterial blood pressure;GO:0016192//vesicle-mediated transport;GO:0019722//calcium-mediated signaling
0	ENSG00000143344	RGL1	1.50402	0.58806	1.35479	0	0	ral guanine nucleotide dissociation stimulator like 1 [Source:HGNC Symbol;Acc:HGNC:30281]	Environmental Information Processing	Signal transduction	ko04014//Ras signaling pathway	K17635	GO:0005575//cellular_component;GO:0005622//intracellular;GO:0005829//cytosol	GO:0005085//guanyl-nucleotide exchange factor activity;GO:0005515//protein binding;GO:0008321//Ral guanyl-nucleotide exchange factor activity	GO:0007165//signal transduction;GO:0007264//small GTPase mediated signal transduction;GO:0019216//regulation of lipid metabolic process
0	ENSG00000148143	ZNF462	1.75824	0.690202	1.34904	0	0	zinc finger protein 462 [Source:HGNC Symbol;Acc:HGNC:21684]	-	-	-	-	GO:0005634//nucleus;GO:0035097//histone methyltransferase complex	GO:0000979//RNA polymerase II core promoter sequence-specific DNA binding;GO:0003676//nucleic acid binding;GO:0003677//DNA binding;GO:0005515//protein binding;GO:0046872//metal ion binding	GO:0006325//chromatin organization;GO:0010468//regulation of gene expression;GO:0043392//negative regulation of DNA binding;GO:0045944//positive regulation of transcription by RNA polymerase II
0	ENSG00000088970	KIZ	2.0591	0.809148	1.34754	0	0	kizuna centrosomal protein [Source:HGNC Symbol;Acc:HGNC:15865]	-	-	-	-	GO:0005737//cytoplasm;GO:0005813//centrosome;GO:0005815//microtubule organizing center;GO:0005856//cytoskeleton;GO:0016020//membrane;GO:0016021//integral component of membrane;GO:0042995//cell projection	GO:0005515//protein binding;GO:0019901//protein kinase binding	GO:0007051//spindle organization
0	ENSG00000145287	PLAC8	1.21139	0.477056	1.34443	0	0	placenta associated 8 [Source:HGNC Symbol;Acc:HGNC:19254]	-	-	-	-	GO:0005576//extracellular region;GO:0035578//azurophil granule lumen	GO:0003682//chromatin binding	GO:0008284//positive regulation of cell proliferation;GO:0009409//response to cold;GO:0040015//negative regulation of multicellular organism growth;GO:0042742//defense response to bacterium;GO:0043066//negative regulation of apoptotic process;GO:0043312//neutrophil degranulation;GO:0045944//positive regulation of transcription by RNA polymerase II;GO:0050873//brown fat cell differentiation;GO:012…
0	ENSG00000125534	PPDPF	0.883402	0.347944	1.34422	0	0	pancreatic progenitor cell differentiation and proliferation factor [Source:HGNC Symbol;Acc:HGNC:16142]	-	-	-	-	-	-	GO:0007275//multicellular organism development;GO:0030154//cell differentiation
[truncated: 16,533 more rows]

## Sheet: Table S3
Contrast	Cluster	Gene ID	Gene name	group 1	group 2	CCI	CCII	pct 1	pct 2	log2FC	p value	p_val_adjust	significance	Description	KEGG A class	KEGG B class	Pathway	K ID	CC	MF	BP
CCE-vs-CCL	macrophage	ENSG00000240040	AC244205.1	3.29594	56.6457	2277	1650	0.322	0.941	3.74617	0	0	up	novel transcript	-	-	-	-	-	-
[truncated: 236 more rows]

## Sheet: Table S4
Target_Cluster	Gene ID	Gene Name	Target_Cluster_mean	Other_Cluster_mean	Log2FC	Pvalue	Qvalue	Symbol	Description	KEGG_A_class	KEGG_B_class	Pathway	K_ID	GO Component	GO Function	GO Process			Cluster	GeneID	GeneName	CCI	CCII	CCI	CCII	pct_1	pct_2	log2FC	p_value	p_val_adjust	significance		Cluster	GeneID	GeneName	CCI	CCII	CCI	CCII	pct_1	pct_2	log2FC	p_value	p_val_adjust	significance		Cluster	GeneID	GeneName
[truncated: 547 more rows]
[truncated: 58 more columns]

[truncated: 3 more sheets: Table S5, Table S6, Table S7]
